# Supplementary material for: catena-Poly[[[aqua­bis­(1H-imidazole-κN 3)copper(II)]-μ-furan-2,5-di­car­boxylato-κ2 O 2:O 5] trihydrate]
Source: Acta Crystallogr Sect E Struct Rep Online. 2012 Apr 21;68(Pt 5):m659. doi: 10.1107/S1600536812016856 (PMC3344379; doi:10.1107/S1600536812016856)
Supplement: Supplementary file 1 [file e-68-0m659-sup1.cif]

##############################################################################
#                                                                            #
# This CIF contains the data in a paper accepted for publication in          #
# Acta Crystallographica Section E. It conforms to the requirements of       #
# Notes for Authors for Acta Crystallographica Section E, and has been       #
# peer reviewed under the auspices of the IUCr Commission on Journals.       #
#                                                                            #
# Full details of the Crystallographic Information File format               #
# are given in the paper "The Crystallographic Information File (CIF):       #
# a New Standard Archive File for Crystallography" by S. R. Hall, F. H.      #
# Allen and I. D. Brown [Acta Cryst. (1991), A47, 655-685].                  #
#                                                                            #
# The current version of the core CIF dictionary is obtainable from          #
# ftp://ftp.iucr.org/pub/cif_core.dic.                                       #
#                                                                            #
# Software is freely available for graphical display of the structure(s)     #
# in this CIF. For information consult the CIF software page                 #
# http://www.iucr.org/resources/cif/software.                                #
#                                                                            #
# This file may be used for bona fide research purposes within the           #
# scientific community so long as proper attribution is given to the journal # 
# article from which it was obtained.                                        #
#                                                                            #
##############################################################################
data_I
_audit_creation_method     SHELXL-97
_chemical_name_systematic
;
<i>catena</i>-Poly[[[aquabis(1<i>H</i>-imidazole-\k<i>N</i>^3^)copper(II)]-
\m-furan-2,5-dicarboxylato-\k^2^<i>O</i>^2^:<i>O</i>^5^] trihydrate]
;
_chemical_name_common     ?
_chemical_formula_moiety     'C12 H12 Cu N4 O6, 3(H2 O)'
_chemical_formula_sum     'C12 H18 Cu N4 O9'
_chemical_formula_iupac     '[Cu (C6 H2 O5) (C3 H4 N2)2 (H2 O)], 3H2 O'
_chemical_formula_weight     425.85
_chemical_melting_point     ?
_symmetry_cell_setting     monoclinic
_symmetry_space_group_name_H-M     'P 21/c'
_symmetry_space_group_name_Hall     '-P 2ybc'
loop_
    _symmetry_equiv_pos_as_xyz
    'x, y, z'
    '-x, y+1/2, -z+1/2'
    '-x, -y, -z'
    'x, -y-1/2, z-1/2'
_cell_length_a     7.5725(15)
_cell_length_b     13.339(3)
_cell_length_c     18.881(5)
_cell_angle_alpha     90.00
_cell_angle_beta     113.42(3)
_cell_angle_gamma     90.00
_cell_volume     1750.0(7)
_cell_formula_units_Z     4
_cell_measurement_reflns_used     2000
_cell_measurement_theta_min     3.05
_cell_measurement_theta_max     27.48
_cell_measurement_temperature     293(2)
_exptl_crystal_description     'block'
_exptl_crystal_colour     'blue'
_exptl_crystal_size_max     0.59
_exptl_crystal_size_mid     0.38
_exptl_crystal_size_min     0.26
_exptl_crystal_density_diffrn     1.616
_exptl_crystal_density_meas     ?
_exptl_crystal_density_method     'not measured'
_exptl_crystal_F_000     876
_exptl_absorpt_coefficient_mu     1.303
_exptl_absorpt_correction_type     multi-scan
_exptl_absorpt_process_details     '(ABSCOR; Higashi, 1995)'
_exptl_absorpt_correction_T_min     0.5136
_exptl_absorpt_correction_T_max     0.7281
_exptl_special_details
;
;
_diffrn_ambient_temperature     293(2)
_diffrn_radiation_type     MoK\a
_diffrn_radiation_wavelength     0.71073
_diffrn_radiation_source     'fine-focus sealed tube'
_diffrn_radiation_monochromator     graphite
_diffrn_measurement_device_type     'Rigaku R-AXIS RAPID'
_diffrn_measurement_method     \w
_diffrn_detector_area_resol_mean     10.00
_diffrn_reflns_number     16495
_diffrn_reflns_av_R_equivalents     0.0587
_diffrn_reflns_av_sigmaI/netI     0.0543
_diffrn_reflns_theta_min     3.05
_diffrn_reflns_theta_max     27.48
_diffrn_reflns_theta_full     27.48
_diffrn_measured_fraction_theta_max     0.993
_diffrn_measured_fraction_theta_full     0.993
_diffrn_reflns_limit_h_min     -9
_diffrn_reflns_limit_h_max     9
_diffrn_reflns_limit_k_min     -17
_diffrn_reflns_limit_k_max     17
_diffrn_reflns_limit_l_min     -24
_diffrn_reflns_limit_l_max     24
_refine_special_details
;
Refinement of <i>F</i>^2^ against ALL reflections. The weighted <i>R</i>-factor
<i>wR</i> and goodness of fit <i>S</i> are based on <i>F</i>^2^, conventional
<i>R</i>-factors <i>R</i> are based on <i>F</i>, with <i>F</i> set to zero for
negative <i>F</i>^2^. The threshold expression of <i>F</i>^2^ >
\s(<i>F</i>^2^) is used only for calculating <i>R</i>-factors(gt) <i>etc</i>.
and is not relevant to the choice of reflections for refinement.
<i>R</i>-factors based on <i>F</i>^2^ are statistically about twice as large
as those based on <i>F</i>, and <i>R</i>- factors based on ALL data will be
even larger.
;
_reflns_number_total     3977
_reflns_number_gt     3204
_reflns_threshold_expression     I>2\s(I)
_refine_ls_structure_factor_coef     Fsqd
_refine_ls_matrix_type     full
_refine_ls_R_factor_all     0.0452
_refine_ls_R_factor_gt     0.0333
_refine_ls_wR_factor_gt     0.0808
_refine_ls_wR_factor_ref     0.0835
_refine_ls_goodness_of_fit_ref     1.033
_refine_ls_restrained_S_all     1.033
_refine_ls_number_reflns     3977
_refine_ls_number_parameters     259
_refine_ls_number_restraints     13
_refine_ls_hydrogen_treatment     mixed
_refine_ls_weighting_scheme     calc
_refine_ls_weighting_details
                 'calc w=1/[\s^2^(Fo^2^)+(0.0436P)^2^] where P=(Fo^2^+2Fc^2^)/3'
_atom_sites_solution_hydrogens     geom
_atom_sites_solution_primary     direct
_atom_sites_solution_secondary     difmap
_refine_ls_shift/su_max     0.000
_refine_ls_shift/su_mean     0.000
_refine_diff_density_max     0.567
_refine_diff_density_min     -0.575
_refine_ls_extinction_method     none
_refine_ls_extinction_coef     ?
loop_
    _atom_type_symbol
    _atom_type_description
    _atom_type_scat_dispersion_real
    _atom_type_scat_dispersion_imag
    _atom_type_scat_source
    'C' 'C' 0.0033 0.0016
                         'International Tables Vol C Tables 4.2.6.8 and 6.1.1.4'
    'H' 'H' 0.0000 0.0000
                         'International Tables Vol C Tables 4.2.6.8 and 6.1.1.4'
    'N' 'N' 0.0061 0.0033
                         'International Tables Vol C Tables 4.2.6.8 and 6.1.1.4'
    'O' 'O' 0.0106 0.0060
                         'International Tables Vol C Tables 4.2.6.8 and 6.1.1.4'
    'Cu' 'Cu' 0.3201 1.2651
                         'International Tables Vol C Tables 4.2.6.8 and 6.1.1.4'
_computing_data_collection     'PROCESS-AUTO (Rigaku, 1998)'
_computing_cell_refinement     'PROCESS-AUTO (Rigaku, 1998)'
_computing_data_reduction     'CrystalStructure (Rigaku/MSC, 2002)'
_computing_structure_solution     'SHELXS97 (Sheldrick, 2008)'
_computing_structure_refinement     'SHELXL97 (Sheldrick, 2008)'
_computing_molecular_graphics     'DIAMOND (Brandenburg, 2000)'
_computing_publication_material     'SHELXL97 (Sheldrick, 2008)'
loop_
    _atom_site_type_symbol
    _atom_site_label
    _atom_site_fract_x
    _atom_site_fract_y
    _atom_site_fract_z
    _atom_site_U_iso_or_equiv
    _atom_site_adp_type
    _atom_site_calc_flag
    _atom_site_refinement_flags
    _atom_site_occupancy
    _atom_site_symmetry_multiplicity
    _atom_site_disorder_assembly
    _atom_site_disorder_group
    Cu Cu1 0.80735(3) 0.279641(17) 0.187220(13) 0.02352(9) Uani d . 1 1 . .
    O O1 0.7606(2) 0.35512(11) 0.26878(8) 0.0341(3) Uani d . 1 1 . .
    O O2 0.8142(3) 0.22327(10) 0.34881(10) 0.0417(4) Uani d . 1 1 . .
    O O3 0.81345(18) 0.34055(9) 0.46325(7) 0.0244(3) Uani d . 1 1 . .
    O O4 0.85663(19) 0.29295(10) 0.60515(8) 0.0293(3) Uani d . 1 1 . .
    O O5 0.7608(3) 0.44502(11) 0.62582(9) 0.0440(4) Uani d . 1 1 . .
    N N1 0.5261(2) 0.27626(12) 0.12482(10) 0.0289(4) Uani d . 1 1 . .
    N N2 0.2161(3) 0.26486(15) 0.08964(13) 0.0416(5) Uani d . 1 1 . .
    H H2C 0.1064 0.2561 0.0923 0.050 Uiso calc R 1 1 . .
    N N3 1.0749(2) 0.25501(13) 0.25855(10) 0.0304(4) Uani d . 1 1 . .
    N N4 1.3374(3) 0.17360(18) 0.32566(13) 0.0510(6) Uani d . 1 1 . .
    H H4C 1.4207 0.1260 0.3413 0.061 Uiso calc R 1 1 . .
    C C1 0.7868(3) 0.31396(15) 0.33307(12) 0.0282(4) Uani d . 1 1 . .
    C C2 0.7783(3) 0.38283(14) 0.39338(11) 0.0246(4) Uani d . 1 1 . .
    C C3 0.7261(3) 0.47994(15) 0.39320(13) 0.0367(5) Uani d . 1 1 . .
    H H3 0.6959 0.5251 0.3525 0.044 Uiso calc R 1 1 . .
    C C4 0.7265(3) 0.49939(15) 0.46681(12) 0.0359(5) Uani d . 1 1 . .
    H H4 0.6956 0.5597 0.4839 0.043 Uiso calc R 1 1 . .
    C C5 0.7806(3) 0.41319(14) 0.50774(11) 0.0248(4) Uani d . 1 1 . .
    C C6 0.8006(3) 0.38347(15) 0.58597(11) 0.0259(4) Uani d . 1 1 . .
    C C13 0.4381(3) 0.29424(18) 0.04730(13) 0.0402(5) Uani d . 1 1 . .
    H H13 0.5004 0.3088 0.0149 0.048 Uiso calc R 1 1 . .
    C C14 0.2447(3) 0.28732(19) 0.02537(16) 0.0479(6) Uani d . 1 1 . .
    H H14 0.1507 0.2963 -0.0241 0.058 Uiso calc R 1 1 . .
    C C15 0.3867(3) 0.25861(16) 0.14793(14) 0.0352(5) Uani d . 1 1 . .
    H H15 0.4053 0.2437 0.1985 0.042 Uiso calc R 1 1 . .
    C C16 1.1938(3) 0.3177(2) 0.31533(13) 0.0415(5) Uani d . 1 1 . .
    H H16 1.1667 0.3834 0.3240 0.050 Uiso calc R 1 1 . .
    C C17 1.3568(3) 0.2670(2) 0.35633(16) 0.0556(8) Uani d . 1 1 . .
    H H17 1.4627 0.2915 0.3979 0.067 Uiso calc R 1 1 . .
    C C18 1.1672(3) 0.16913(18) 0.26737(14) 0.0396(5) Uani d . 1 1 . .
    H H18 1.1190 0.1128 0.2367 0.048 Uiso calc R 1 1 . .
    O O1W 0.8545(3) 0.42683(13) 0.13588(11) 0.0493(4) Uani d D 1 1 . .
    H H1A 0.847(4) 0.423(2) 0.0890(10) 0.059 Uiso d D 1 1 . .
    H H1B 0.963(3) 0.454(2) 0.1640(13) 0.059 Uiso d D 1 1 . .
    O O2W 0.1888(3) 0.54338(12) 0.22157(10) 0.0456(4) Uani d D 1 1 . .
    H H2A 0.224(4) 0.5465(18) 0.2687(9) 0.055 Uiso d D 1 1 . .
    H H2B 0.182(3) 0.6015(13) 0.2018(13) 0.055 Uiso d D 1 1 . .
    O O3W 0.4606(3) 0.49932(15) 0.16719(15) 0.0676(6) Uani d D 1 1 . .
    H H3A 0.552(3) 0.458(2) 0.1840(19) 0.081 Uiso d D 1 1 . .
    H H3B 0.387(4) 0.500(2) 0.1888(18) 0.081 Uiso d D 1 1 . .
    O O4W 0.2270(4) 0.5961(2) 0.02425(14) 0.0892(8) Uani d D 1 1 . .
    H H4A 0.264(5) 0.5371(16) 0.046(2) 0.107 Uiso d D 1 1 . .
    H H4B 0.202(5) 0.636(2) 0.0576(18) 0.107 Uiso d D 1 1 . .
loop_
    _atom_site_aniso_label
    _atom_site_aniso_U_11
    _atom_site_aniso_U_22
    _atom_site_aniso_U_33
    _atom_site_aniso_U_12
    _atom_site_aniso_U_13
    _atom_site_aniso_U_23
    Cu1 0.02336(13) 0.03122(14) 0.01630(13) 0.00077(9) 0.00822(9) -0.00176(9)
    O1 0.0403(8) 0.0447(8) 0.0176(7) 0.0118(7) 0.0117(6) 0.0003(6)
    O2 0.0651(11) 0.0320(8) 0.0369(10) -0.0002(8) 0.0297(9) -0.0051(6)
    O3 0.0307(7) 0.0262(6) 0.0169(7) 0.0018(6) 0.0101(6) -0.0004(5)
    O4 0.0310(7) 0.0353(7) 0.0256(8) 0.0065(6) 0.0156(6) 0.0080(6)
    O5 0.0704(11) 0.0414(8) 0.0265(9) 0.0090(8) 0.0258(8) -0.0022(6)
    N1 0.0247(8) 0.0383(9) 0.0245(9) -0.0025(7) 0.0107(7) -0.0036(7)
    N2 0.0247(9) 0.0530(11) 0.0484(13) -0.0066(8) 0.0159(8) -0.0058(9)
    N3 0.0260(8) 0.0385(9) 0.0251(9) -0.0011(7) 0.0084(7) 0.0004(7)
    N4 0.0297(10) 0.0728(15) 0.0469(14) 0.0107(10) 0.0115(9) 0.0212(12)
    C1 0.0269(10) 0.0379(10) 0.0208(10) -0.0006(8) 0.0103(8) -0.0050(8)
    C2 0.0269(9) 0.0307(9) 0.0162(9) -0.0005(8) 0.0085(8) 0.0018(7)
    C3 0.0564(14) 0.0320(10) 0.0247(11) 0.0066(10) 0.0193(10) 0.0067(8)
    C4 0.0568(13) 0.0278(10) 0.0265(11) 0.0063(10) 0.0201(10) 0.0009(8)
    C5 0.0267(9) 0.0292(9) 0.0192(10) 0.0013(8) 0.0100(8) -0.0020(7)
    C6 0.0245(9) 0.0337(10) 0.0194(10) -0.0016(8) 0.0087(8) -0.0007(8)
    C13 0.0312(11) 0.0641(15) 0.0247(12) -0.0038(10) 0.0104(9) 0.0001(10)
    C14 0.0299(11) 0.0687(17) 0.0375(15) -0.0005(11) 0.0051(10) -0.0023(12)
    C15 0.0337(11) 0.0407(11) 0.0338(12) -0.0052(9) 0.0161(10) 0.0003(9)
    C16 0.0406(12) 0.0503(13) 0.0297(12) -0.0143(10) 0.0100(10) -0.0041(10)
    C17 0.0308(12) 0.097(2) 0.0308(14) -0.0189(13) 0.0033(10) 0.0092(14)
    C18 0.0300(11) 0.0509(13) 0.0406(14) 0.0020(10) 0.0168(10) 0.0045(11)
    O1W 0.0618(11) 0.0474(9) 0.0358(10) -0.0173(9) 0.0164(9) 0.0027(8)
    O2W 0.0711(12) 0.0367(8) 0.0329(10) -0.0039(8) 0.0247(9) 0.0019(7)
    O3W 0.0549(12) 0.0521(11) 0.0975(19) 0.0156(10) 0.0322(12) -0.0010(11)
    O4W 0.126(2) 0.0902(17) 0.0541(16) 0.0284(17) 0.0381(15) 0.0092(13)
_geom_special_details
;
All e.s.d.'s (except the e.s.d. in the dihedral angle between two l.s. planes)
are estimated using the full covariance matrix. The cell e.s.d.'s are taken
into account individually in the estimation of e.s.d.'s in distances, angles
and torsion angles; correlations between e.s.d.'s in cell parameters are only
used when they are defined by crystal symmetry. An approximate (isotropic)
treatment of cell e.s.d.'s is used for estimating e.s.d.'s involving l.s.
planes.
;
loop_
    _geom_bond_atom_site_label_1
    _geom_bond_atom_site_label_2
    _geom_bond_site_symmetry_2
    _geom_bond_distance
    _geom_bond_publ_flag
    Cu1 N3 . 1.9638(18) y
    Cu1 N1 . 1.9826(17) y
    Cu1 O4 4_565 1.9844(14) y
    Cu1 O1 . 1.9858(15) y
    Cu1 O1W . 2.2797(17) y
    O1 C1 . 1.274(2) ?
    O2 C1 . 1.243(2) ?
    O3 C2 . 1.360(2) ?
    O3 C5 . 1.368(2) ?
    O4 C6 . 1.283(2) ?
    O5 C6 . 1.229(2) ?
    N1 C15 . 1.314(3) ?
    N1 C13 . 1.367(3) ?
    N2 C15 . 1.326(3) ?
    N2 C14 . 1.349(3) ?
    N2 H2C . 0.8600 ?
    N3 C18 . 1.318(3) ?
    N3 C16 . 1.375(3) ?
    N4 C18 . 1.322(3) ?
    N4 C17 . 1.357(4) ?
    N4 H4C . 0.8600 ?
    C1 C2 . 1.484(3) ?
    C2 C3 . 1.354(3) ?
    C3 C4 . 1.413(3) ?
    C3 H3 . 0.9300 ?
    C4 C5 . 1.355(3) ?
    C4 H4 . 0.9300 ?
    C5 C6 . 1.478(3) ?
    C13 C14 . 1.357(3) ?
    C13 H13 . 0.9300 ?
    C14 H14 . 0.9300 ?
    C15 H15 . 0.9300 ?
    C16 C17 . 1.349(3) ?
    C16 H16 . 0.9300 ?
    C17 H17 . 0.9300 ?
    C18 H18 . 0.9300 ?
    O1W H1A . 0.866(16) ?
    O1W H1B . 0.858(16) ?
    O2W H2A . 0.822(16) ?
    O2W H2B . 0.853(15) ?
    O3W H3A . 0.843(17) ?
    O3W H3B . 0.808(17) ?
    O4W H4A . 0.884(18) ?
    O4W H4B . 0.900(18) ?
loop_
    _geom_angle_atom_site_label_1
    _geom_angle_atom_site_label_2
    _geom_angle_atom_site_label_3
    _geom_angle_site_symmetry_1
    _geom_angle_site_symmetry_3
    _geom_angle
    _geom_angle_publ_flag
    N3 Cu1 N1 . . 167.24(7) ?
    N3 Cu1 O4 . 4_565 89.48(7) ?
    N1 Cu1 O4 . 4_565 90.91(7) ?
    N3 Cu1 O1 . . 90.35(7) ?
    N1 Cu1 O1 . . 89.54(7) ?
    O4 Cu1 O1 4_565 . 178.68(6) ?
    N3 Cu1 O1 . 1 90.35(7) ?
    N1 Cu1 O1 . 1 89.54(7) ?
    O4 Cu1 O1 4_565 1 178.68(6) ?
    N3 Cu1 O1W . . 98.18(7) ?
    N1 Cu1 O1W . . 94.58(7) ?
    O4 Cu1 O1W 4_565 . 88.76(6) ?
    O1 Cu1 O1W . . 89.96(7) ?
    O1 Cu1 O1W 1 . 89.96(7) ?
    C1 O1 Cu1 . . 120.82(13) ?
    C2 O3 C5 . . 106.77(14) ?
    C6 O4 Cu1 . 4_566 122.40(13) ?
    C15 N1 C13 . . 105.82(18) ?
    C15 N1 Cu1 . . 128.44(16) ?
    C13 N1 Cu1 . . 125.73(15) ?
    C15 N2 C14 . . 107.98(19) ?
    C15 N2 H2C . . 126.0 ?
    C14 N2 H2C . . 126.0 ?
    C18 N3 C16 . . 106.23(19) ?
    C18 N3 Cu1 . . 125.66(15) ?
    C16 N3 Cu1 . . 127.62(16) ?
    C18 N4 C17 . . 107.5(2) ?
    C18 N4 H4C . . 126.2 ?
    C17 N4 H4C . . 126.2 ?
    O2 C1 O1 . 1 126.51(19) ?
    O2 C1 O1 . . 126.51(19) ?
    O2 C1 C2 . . 118.23(18) ?
    O1 C1 C2 1 . 115.25(18) ?
    O1 C1 C2 . . 115.25(18) ?
    C3 C2 O3 . . 110.09(17) ?
    C3 C2 C1 . . 133.77(19) ?
    O3 C2 C1 . . 115.85(16) ?
    C2 C3 C4 . . 106.66(18) ?
    C2 C3 H3 . . 126.7 ?
    C4 C3 H3 . . 126.7 ?
    C5 C4 C3 . . 106.69(18) ?
    C5 C4 H4 . . 126.7 ?
    C3 C4 H4 . . 126.7 ?
    C4 C5 O3 . . 109.77(17) ?
    C4 C5 C6 . . 133.28(18) ?
    O3 C5 C6 . . 116.88(16) ?
    O5 C6 O4 . . 126.13(19) ?
    O5 C6 C5 . . 118.68(18) ?
    O4 C6 C5 . . 115.19(17) ?
    C14 C13 N1 . . 108.8(2) ?
    C14 C13 H13 . . 125.6 ?
    N1 C13 H13 . . 125.6 ?
    N2 C14 C13 . . 106.3(2) ?
    N2 C14 H14 . . 126.9 ?
    C13 C14 H14 . . 126.9 ?
    N1 C15 N2 . . 111.1(2) ?
    N1 C15 H15 . . 124.5 ?
    N2 C15 H15 . . 124.5 ?
    C17 C16 N3 . . 108.0(2) ?
    C17 C16 H16 . . 126.0 ?
    N3 C16 H16 . . 126.0 ?
    C16 C17 N4 . . 107.2(2) ?
    C16 C17 H17 . . 126.4 ?
    N4 C17 H17 . . 126.4 ?
    N3 C18 N4 . . 111.0(2) ?
    N3 C18 H18 . . 124.5 ?
    N4 C18 H18 . . 124.5 ?
    Cu1 O1W H1A . . 115.2(18) ?
    Cu1 O1W H1B . . 111.8(19) ?
    H1A O1W H1B . . 109(2) ?
    H2A O2W H2B . . 111(2) ?
    H3A O3W H3B . . 117(3) ?
    H4A O4W H4B . . 108(2) ?
loop_
    _geom_torsion_atom_site_label_1
    _geom_torsion_atom_site_label_2
    _geom_torsion_atom_site_label_3
    _geom_torsion_atom_site_label_4
    _geom_torsion_site_symmetry_1
    _geom_torsion_site_symmetry_2
    _geom_torsion_site_symmetry_3
    _geom_torsion_site_symmetry_4
    _geom_torsion
    _geom_torsion_publ_flag
    N3 Cu1 O1 O1 . . . 1 0.00(17) ?
    N1 Cu1 O1 O1 . . . 1 0.00(17) ?
    N3 Cu1 O1 C1 . . . . -57.95(16) ?
    N1 Cu1 O1 C1 . . . . 109.29(16) ?
    O1 Cu1 O1 C1 1 . . . 0E1(10)
                                ?
    O1W Cu1 O1 C1 . . . . -156.13(16) ?
    N3 Cu1 N1 C15 . . . . 46.9(4) ?
    O4 Cu1 N1 C15 4_565 . . . 138.59(19) ?
    O1 Cu1 N1 C15 . . . . -42.66(19) ?
    O1 Cu1 N1 C15 1 . . . -42.66(19) ?
    O1W Cu1 N1 C15 . . . . -132.59(19) ?
    N3 Cu1 N1 C13 . . . . -134.4(3) ?
    O4 Cu1 N1 C13 4_565 . . . -42.69(18) ?
    O1 Cu1 N1 C13 . . . . 136.07(18) ?
    O1 Cu1 N1 C13 1 . . . 136.07(18) ?
    O1W Cu1 N1 C13 . . . . 46.14(19) ?
    N1 Cu1 N3 C18 . . . . 46.9(4) ?
    O4 Cu1 N3 C18 4_565 . . . -44.92(18) ?
    O1 Cu1 N3 C18 . . . . 136.40(19) ?
    O1 Cu1 N3 C18 1 . . . 136.40(19) ?
    O1W Cu1 N3 C18 . . . . -133.59(18) ?
    N1 Cu1 N3 C16 . . . . -124.0(3) ?
    O4 Cu1 N3 C16 4_565 . . . 144.21(19) ?
    O1 Cu1 N3 C16 . . . . -34.47(19) ?
    O1 Cu1 N3 C16 1 . . . -34.47(19) ?
    O1W Cu1 N3 C16 . . . . 55.5(2) ?
    O1 O1 C1 O2 1 . . . 0.00(14) ?
    Cu1 O1 C1 O2 . . . . -11.2(3) ?
    Cu1 O1 C1 O1 . . . 1 0E1(10)
                                ?
    O1 O1 C1 C2 1 . . . 0.0(2) ?
    Cu1 O1 C1 C2 . . . . 170.28(12) ?
    C5 O3 C2 C3 . . . . 0.5(2) ?
    C5 O3 C2 C1 . . . . -174.22(16) ?
    O2 C1 C2 C3 . . . . -169.3(2) ?
    O1 C1 C2 C3 1 . . . 9.3(3) ?
    O1 C1 C2 C3 . . . . 9.3(3) ?
    O2 C1 C2 O3 . . . . 3.8(3) ?
    O1 C1 C2 O3 1 . . . -177.51(16) ?
    O1 C1 C2 O3 . . . . -177.51(16) ?
    O3 C2 C3 C4 . . . . -0.7(3) ?
    C1 C2 C3 C4 . . . . 172.8(2) ?
    C2 C3 C4 C5 . . . . 0.5(3) ?
    C3 C4 C5 O3 . . . . -0.2(2) ?
    C3 C4 C5 C6 . . . . -177.0(2) ?
    C2 O3 C5 C4 . . . . -0.2(2) ?
    C2 O3 C5 C6 . . . . 177.16(16) ?
    Cu1 O4 C6 O5 4_566 . . . 21.2(3) ?
    Cu1 O4 C6 C5 4_566 . . . -157.71(13) ?
    C4 C5 C6 O5 . . . . 0.9(4) ?
    O3 C5 C6 O5 . . . . -175.63(17) ?
    C4 C5 C6 O4 . . . . 179.9(2) ?
    O3 C5 C6 O4 . . . . 3.4(3) ?
    C15 N1 C13 C14 . . . . 0.3(3) ?
    Cu1 N1 C13 C14 . . . . -178.68(16) ?
    C15 N2 C14 C13 . . . . 0.0(3) ?
    N1 C13 C14 N2 . . . . -0.2(3) ?
    C13 N1 C15 N2 . . . . -0.3(3) ?
    Cu1 N1 C15 N2 . . . . 178.64(14) ?
    C14 N2 C15 N1 . . . . 0.2(3) ?
    C18 N3 C16 C17 . . . . 0.7(3) ?
    Cu1 N3 C16 C17 . . . . 173.02(16) ?
    N3 C16 C17 N4 . . . . -0.7(3) ?
    C18 N4 C17 C16 . . . . 0.4(3) ?
    C16 N3 C18 N4 . . . . -0.5(3) ?
    Cu1 N3 C18 N4 . . . . -172.96(15) ?
    C17 N4 C18 N3 . . . . 0.0(3) ?
loop_
    _geom_hbond_atom_site_label_D
    _geom_hbond_atom_site_label_H
    _geom_hbond_atom_site_label_A
    _geom_hbond_site_symmetry_A
    _geom_hbond_distance_DH
    _geom_hbond_distance_HA
    _geom_hbond_distance_DA
    _geom_hbond_angle_DHA
    N2 H2C O4 4_465 0.86 2.10 2.953(2) 169
    N4 H4C O3W 2_745 0.86 1.95 2.756(3) 156
    O1W H1A O4W 3_665 0.866(16) 1.999(16) 2.852(3) 168(2)
    O1W H1B O2W 1_655 0.858(16) 2.015(17) 2.861(3) 169(3)
    O2W H2A O5 3_666 0.822(16) 1.953(17) 2.756(2) 166(3)
    O2W H2B O2 2_655 0.853(15) 1.891(16) 2.739(2) 172(2)
    O3W H3A O1 1 0.843(17) 2.22(2) 3.013(3) 157(3)
    O3W H3B O2W 1 0.808(17) 1.928(16) 2.705(3) 161(3)
    O4W H4A O3W 1 0.884(18) 2.23(3) 2.878(4) 130(3)
    O4W H4B O2 2_655 0.900(18) 2.16(2) 3.052(3) 171(3)
data_global
_journal_date_recd_electronic     2012-04-02
_journal_date_accepted     2012-04-17
_journal_name_full     'Acta Crystallographica, Section E'
_journal_year     2012
_journal_volume     68
_journal_issue      5
_journal_page_first     m659
_journal_page_last     m659
_journal_paper_category     QM
_journal_paper_doi     10.1107/S1600536812016856
_journal_coeditor_code     HB6727
_publ_contact_author_name     'Prof. Ya-feng Li'
_publ_contact_author_address
;
School of Chemical Engineering,
Changchun University of Technology,
Changchun 130012, People's Republic of China
;
_publ_contact_author_email     'fly012345@sohu.com'
_publ_contact_author_fax     '86-431-85716785'
_publ_contact_author_phone     '86-431-85716785'
_publ_section_title
;\
<i>catena</i>-Poly[[[aquabis(1<i>H</i>-imidazole-\k<i>N</i>^3^)copper(II)]-\m-\
furan-2,5-dicarboxylato-\k^2^<i>O</i>^2^:<i>O</i>^5^] trihydrate]
;
loop_
    _publ_author_name
    _publ_author_address
    'Li, Ya-Feng'
;
School of Chemical Engineering,
Changchun University of Technology,
Changchun 130012, People's Republic of China
;
    'Xu, Yue'
;
School of Chemical Engineering,
Changchun University of Technology,
Changchun 130012, People's Republic of China
;
    'Qin, Xiao-Lin'
;
School of Chemical Engineering,
Changchun University of Technology,
Changchun 130012, People's Republic of China
;
    'Gao, Wen-Yuan'
;
School of Chemical Engineering,
Changchun University of Technology,
Changchun 130012, People's Republic of China
;
    'Gao, Yue'
;
School of Chemical Engineering,
Changchun University of Technology,
Changchun 130012, People's Republic of China
;
