# Supplementary material for: catena-Poly[[[aqua­bis­(1H-imidazole-κN 3)copper(II)]-μ-furan-2,5-di­car­boxylato-κ2 O 2:O 5] trihydrate]
Source: Acta Crystallogr Sect E Struct Rep Online. 2012 Apr 21;68(Pt 5):m659. doi: 10.1107/S1600536812016856 (PMC3344379; doi:10.1107/S1600536812016856)
Supplement: Supplementary file 2 [file e-68-0m659-Isup2.hkl]

# 
# h,k,l, Fc-squared, Fo-squared, sigma(Fo-squared) and status flag 
# 
data_I
_shelx_title ' 12319 in P1                      P21/c' 
_shelx_refln_list_code          4 
_shelx_F_calc_maximum      302.07 
_exptl_crystal_F_000       875.79 
_reflns_d_resolution_high  0.7702 
 
loop_ 
 _symmetry_equiv_pos_as_xyz 
 'x, y, z' 
 '-x, y+1/2, -z+1/2' 
 '-x, -y, -z' 
 'x, -y-1/2, z-1/2' 
 
_cell_length_a     7.5725 
_cell_length_b    13.3390 
_cell_length_c    18.8810 
_cell_angle_alpha  90.000 
_cell_angle_beta  113.420 
_cell_angle_gamma  90.000 
 
_shelx_F_squared_multiplier     1.000 
 
loop_ 
 _refln_index_h 
 _refln_index_k 
 _refln_index_l 
 _refln_F_squared_calc 
 _refln_F_squared_meas 
 _refln_F_squared_sigma 
 _refln_observed_status 
   2   0   0    91244.71    15303.08  31459.04 o 
   3   0   0    52303.01    53142.70   1653.78 o 
   4   0   0     2484.04     2430.47     60.27 o 
   5   0   0    11493.38    11756.69    320.20 o 
   6   0   0      789.66      825.59     39.77 o 
   7   0   0     2095.04     1996.41    103.79 o 
   8   0   0      997.60      946.63     51.20 o 
   9   0   0       34.81       24.85     21.67 o 
   1   1   0    22345.84    21838.08    399.23 o 
   2   1   0    27259.02    27311.93    531.44 o 
   3   1   0    11521.38    12167.44    198.23 o 
   4   1   0    14451.20    14213.94    544.34 o 
   5   1   0       78.13       86.29      9.36 o 
   6   1   0     1006.87     1002.76     27.49 o 
   7   1   0     1193.58     1211.88     42.23 o 
   8   1   0       51.38       39.96     11.24 o 
   9   1   0      320.26      331.05     27.10 o 
   0   2   0    45507.20    36083.40   1244.15 o 
   1   2   0     1504.19     1337.19     75.04 o 
   2   2   0     2720.43     2565.86     46.74 o 
   3   2   0     8281.16     8505.21    145.84 o 
   4   2   0      523.88      520.61     15.03 o 
   5   2   0     4713.36     4970.06     84.64 o 
   6   2   0      852.64      826.06     33.40 o 
   7   2   0     1237.23     1254.00     47.15 o 
   8   2   0      656.09      632.53     28.55 o 
   1   3   0    11396.81    11801.77    250.46 o 
   2   3   0      611.27      585.56     10.39 o 
   3   3   0       81.58      101.99      7.73 o 
   4   3   0     1205.52     1216.67     25.56 o 
   5   3   0      956.69      918.00     21.24 o 
   6   3   0        9.56        5.63      5.18 o 
   7   3   0     1221.06     1183.17     33.23 o 
   8   3   0       40.17       17.39      7.94 o 
   0   4   0    24991.88    25773.10    851.73 o 
   1   4   0     1010.20      880.09     34.05 o 
   2   4   0       22.99       27.10      1.73 o 
   3   4   0     1592.68     1546.82     26.58 o 
   4   4   0        3.67        2.75      3.62 o 
   5   4   0      357.98      342.61     15.59 o 
   6   4   0       90.41      100.21      8.16 o 
   7   4   0      123.73      123.77     15.17 o 
   8   4   0      172.14      189.10     15.53 o 
   1   5   0     3223.13     3458.42     58.69 o 
   2   5   0     2854.95     2830.21     58.75 o 
   3   5   0      650.86      668.86     13.44 o 
   4   5   0     2004.51     1866.44     39.24 o 
   5   5   0      568.82      615.67     34.07 o 
   6   5   0        4.02        7.88      6.32 o 
   7   5   0      802.93      869.14     31.40 o 
   8   5   0       16.76       37.00     15.24 o 
   0   6   0     2575.78     2680.42     72.99 o 
   1   6   0     1420.96     1380.93     24.06 o 
   2   6   0      272.88      222.03     14.94 o 
   3   6   0      842.14      789.35     28.89 o 
   4   6   0       62.69       68.75      5.10 o 
   5   6   0      622.70      595.44     59.07 o 
   6   6   0       10.74       10.13      5.30 o 
   7   6   0      365.73      369.59     28.63 o 
   8   6   0       10.10        8.43      9.93 o 
   1   7   0       16.32       12.25      3.07 o 
   2   7   0       18.57        9.45      9.16 o 
   3   7   0      225.30      296.31     80.60 o 
   4   7   0      474.73      545.45     67.07 o 
   5   7   0       35.67       22.88      3.09 o 
   6   7   0       14.25       17.70      3.78 o 
   7   7   0      231.65      236.73     23.33 o 
   8   7   0       22.95       57.35     38.94 o 
   0   8   0      158.50      164.13     11.06 o 
   1   8   0      374.77      357.30     11.15 o 
   2   8   0      131.95      179.96     42.17 o 
   3   8   0      154.41      189.02     76.21 o 
   4   8   0      176.71      206.71     24.12 o 
   5   8   0        2.09        0.93      9.34 o 
   6   8   0      177.22      240.12     47.05 o 
   7   8   0       86.12      100.51     15.46 o 
   8   8   0        0.23       24.23     38.04 o 
   1   9   0       54.79       50.92      4.80 o 
   2   9   0      253.31      218.00     18.32 o 
   3   9   0      360.64      309.34     39.55 o 
   4   9   0        0.15       -7.73     14.18 o 
   5   9   0       63.33       43.39     19.99 o 
   6   9   0       21.43       20.38     24.93 o 
   7   9   0       15.37        7.07      9.85 o 
   0  10   0      226.25      222.93     14.55 o 
   1  10   0       52.28       54.35      5.55 o 
   2  10   0       19.56       25.99     16.77 o 
   3  10   0      301.15      316.26     57.25 o 
   4  10   0       74.57       79.97     23.05 o 
   5  10   0        9.19      106.16     64.41 o 
   6  10   0       16.52       -1.74     16.61 o 
   7  10   0        3.83       -7.28     10.50 o 
   1  11   0      846.32      865.86     25.86 o 
   2  11   0      251.79      249.38     20.39 o 
   3  11   0       17.35       24.00     14.45 o 
   4  11   0      106.78      130.28     28.24 o 
   5  11   0       47.57       54.73     27.59 o 
   6  11   0      152.11      166.60     33.36 o 
   0  12   0      209.82      163.29     14.74 o 
   1  12   0       94.44      103.35      9.75 o 
   2  12   0      326.64      275.39     30.67 o 
   3  12   0      573.93      626.37     48.58 o 
   4  12   0       32.03       24.84     24.46 o 
   5  12   0      282.92      297.10     36.24 o 
   6  12   0       69.30       60.33     31.30 o 
   1  13   0     1198.99     1166.25     32.63 o 
   2  13   0      585.29      578.57     72.64 o 
   3  13   0        3.79        2.83     12.56 o 
   4  13   0      525.61      516.79     50.84 o 
   5  13   0      112.66      109.76     28.89 o 
   0  14   0      754.46      778.54     38.95 o 
   1  14   0       10.35        5.66      6.69 o 
   2  14   0      194.75      172.34     23.10 o 
   3  14   0      522.22      448.92     42.81 o 
   4  14   0       34.83       58.42     21.68 o 
   5  14   0       61.65       57.35     30.74 o 
   1  15   0      745.24      658.35     26.24 o 
   2  15   0      281.43      256.60     19.50 o 
   3  15   0       14.99       18.89     11.32 o 
   4  15   0      234.07      184.37     34.21 o 
   0  16   0      326.68      334.45     29.18 o 
   1  16   0       58.40       44.65     14.97 o 
   2  16   0      205.98      182.84     17.83 o 
   3  16   0      370.17      336.10     24.32 o 
   1  17   0      395.90      390.64     35.49 o 
  -9   1   1        0.15        8.49     12.28 o 
  -8   1   1        2.17        6.88      8.48 o 
  -7   1   1       28.00       40.55     14.04 o 
  -6   1   1       19.38       14.52      8.99 o 
  -5   1   1        4.40        4.08      5.15 o 
  -4   1   1     1220.01     1281.21     46.00 o 
  -3   1   1        6.80        7.76      3.57 o 
  -2   1   1     4127.13     4541.38     71.78 o 
  -1   1   1     1692.26     1601.22     28.94 o 
   1   1   1        1.61        6.55      2.45 o 
   2   1   1     5499.52     6037.43    101.54 o 
   3   1   1      441.25      430.72     12.56 o 
   4   1   1      132.98      168.37     10.38 o 
   5   1   1      173.18      191.99     12.93 o 
   6   1   1      118.68      106.99     12.04 o 
   7   1   1       31.59       28.23     10.66 o 
   8   1   1        0.30        2.19      7.06 o 
  -9   2   1       16.37        8.24      9.34 o 
  -8   2   1        2.82       -2.87      7.22 o 
  -7   2   1       88.17      121.43     12.49 o 
  -6   2   1      246.24      234.05     14.16 o 
  -5   2   1      162.72      174.44      9.52 o 
  -4   2   1     1597.22     1759.06     31.10 o 
  -3   2   1      100.01       71.36      5.30 o 
  -2   2   1      908.39     1048.46     20.58 o 
  -1   2   1     2484.58     2685.62     47.76 o 
   0   2   1     2532.23     2753.80     42.78 o 
   1   2   1     4236.08     4615.79     69.59 o 
   2   2   1      555.16      541.10     11.71 o 
   3   2   1     2909.04     3169.93     52.83 o 
   4   2   1       57.83       50.51      7.36 o 
   5   2   1     1028.46     1038.68     29.73 o 
   6   2   1       28.98       30.77      9.38 o 
   7   2   1      210.28      324.17     52.51 o 
   8   2   1      125.52      129.57     14.14 o 
  -9   3   1       37.08       41.12     16.16 o 
  -8   3   1      129.33      140.51     13.68 o 
  -7   3   1      245.97      290.07     17.38 o 
  -6   3   1      906.59      953.27     23.22 o 
  -5   3   1      177.02      164.85     10.51 o 
  -4   3   1     4832.70     4972.51     81.02 o 
  -3   3   1     3599.28     3902.06     69.39 o 
  -2   3   1     1555.99     1506.94     29.62 o 
  -1   3   1    15230.44    14665.17    379.36 o 
   0   3   1      838.82      703.92     14.11 o 
   1   3   1     3200.57     2885.74     48.79 o 
   2   3   1        1.66        0.93      3.39 o 
   3   3   1       29.88       26.51      5.55 o 
   4   3   1      791.50      768.76     20.73 o 
   5   3   1       11.51       15.42      6.04 o 
   6   3   1      156.88      150.17     13.67 o 
   7   3   1      359.52      338.34     16.75 o 
   8   3   1      107.39      118.97     12.17 o 
  -8   4   1      512.85      497.44     25.86 o 
  -7   4   1      448.54      423.05     17.74 o 
  -6   4   1      201.27      222.79     14.44 o 
  -5   4   1     3361.42     3368.10     66.81 o 
  -4   4   1     1821.17     1841.39     39.42 o 
  -3   4   1     5917.67     5959.27    109.55 o 
  -2   4   1     6671.20     6807.93    117.37 o 
  -1   4   1      366.19      428.91      9.54 o 
   0   4   1     9349.62     9996.56    185.10 o 
   1   4   1      831.02      669.14     30.18 o 
   2   4   1     2938.88     2803.57     43.65 o 
   3   4   1     1069.16      973.07     21.58 o 
   4   4   1     1765.68     1759.20     33.60 o 
   5   4   1     1265.91     1309.83     27.22 o 
   6   4   1       90.15       80.61     10.11 o 
   7   4   1      851.27      858.88     25.01 o 
   8   4   1      101.35      112.83     17.69 o 
  -8   5   1       38.49       35.31     11.05 o 
  -7   5   1     1469.02     1545.14     43.81 o 
  -6   5   1      607.60      587.78     20.61 o 
  -5   5   1     1244.80     1255.62     45.19 o 
  -4   5   1     2264.83     2212.37     54.01 o 
  -3   5   1      130.88      104.21      7.83 o 
  -2   5   1      274.14      241.97     14.76 o 
  -1   5   1     4274.46     4098.73     70.91 o 
   0   5   1     1945.32     1989.47     35.56 o 
   1   5   1      160.60      118.99      5.19 o 
   2   5   1      331.13      297.58     15.69 o 
   3   5   1     5087.86     5321.11     87.96 o 
   4   5   1       31.18       36.14      6.46 o 
   5   5   1      446.35      470.00     19.70 o 
   6   5   1      590.83      626.89     17.68 o 
   7   5   1        6.42        4.47      8.05 o 
   8   5   1      192.57      215.06     18.25 o 
  -8   6   1      868.64      767.94     52.17 o 
  -7   6   1        2.15        0.02      4.09 o 
  -6   6   1     1287.08     1265.28     34.56 o 
  -5   6   1      424.34      393.30     12.65 o 
  -4   6   1      431.40      423.23     11.21 o 
  -3   6   1     1721.35     1577.89     48.15 o 
  -2   6   1      191.38      220.75     16.61 o 
  -1   6   1       95.27       95.07      6.29 o 
   0   6   1     2359.29     2033.19     44.98 o 
   1   6   1      215.60      253.91      9.74 o 
   2   6   1     1099.65     1101.11     31.06 o 
   3   6   1      514.44      525.78     24.83 o 
   4   6   1      863.09      916.34     24.74 o 
   5   6   1     1516.41     1530.89     40.99 o 
   6   6   1        6.00       10.63      5.26 o 
   7   6   1     1020.10     1015.24     31.63 o 
   8   6   1      186.57      193.60     29.57 o 
  -8   7   1       21.10        5.96      9.45 o 
  -7   7   1      982.77     1013.22     38.26 o 
  -6   7   1       82.78       82.33      8.85 o 
  -5   7   1      975.46      908.89     23.11 o 
  -4   7   1     3179.02     3022.73    174.01 o 
  -3   7   1     1853.40     1757.86     57.87 o 
  -2   7   1     4143.12     4010.05    134.30 o 
  -1   7   1       52.09       72.23      4.50 o 
   0   7   1     5617.80     5732.72    103.44 o 
   1   7   1      326.18      233.03      9.43 o 
   2   7   1      242.06      274.82     18.03 o 
   3   7   1     1050.64      977.29     32.40 o 
   4   7   1      717.28      700.85     33.08 o 
   5   7   1      178.97      173.20      7.01 o 
   6   7   1      352.52      398.20     19.46 o 
   7   7   1      310.32      299.29     21.43 o 
   8   7   1      216.70      242.63     22.67 o 
  -8   8   1      345.68      365.39     51.55 o 
  -7   8   1       15.08       23.46     11.17 o 
  -6   8   1      742.06      712.19     45.33 o 
  -5   8   1      499.84      532.77     35.68 o 
  -4   8   1      199.23      172.51     22.76 o 
  -3   8   1     2780.57     2697.45     84.23 o 
  -2   8   1      170.71      141.01     15.43 o 
  -1   8   1     1681.51     1582.60     29.41 o 
   0   8   1     4829.88     4807.71     87.76 o 
   1   8   1      447.81      464.92     13.68 o 
   2   8   1     1852.77     1685.92     53.84 o 
   3   8   1      920.15      857.08     46.36 o 
   4   8   1      227.81      186.23     24.88 o 
   5   8   1     1440.18     1454.60     51.20 o 
   6   8   1      211.99      187.92     25.82 o 
   7   8   1     1019.37     1000.87     43.46 o 
  -7   9   1      415.90      458.54     32.36 o 
  -6   9   1      220.93      244.83     32.56 o 
  -5   9   1      267.09      275.88     41.23 o 
  -4   9   1     1898.77     1794.50     64.32 o 
  -3   9   1        2.14        9.26     10.73 o 
  -2   9   1     1550.25     1413.70     44.50 o 
  -1   9   1      920.78      863.14     19.36 o 
   0   9   1     1601.16     1602.78     38.27 o 
   1   9   1      655.92      601.17     20.58 o 
   2   9   1      216.34      212.87     18.66 o 
   3   9   1     3296.77     3181.21    116.62 o 
   4   9   1      343.77      317.79     32.64 o 
   5   9   1      427.44      390.59     36.19 o 
   6   9   1      478.28      450.78     46.58 o 
   7   9   1       17.98       15.16     10.93 o 
  -7  10   1       10.23       17.85     10.84 o 
  -6  10   1      283.93      259.41     47.70 o 
  -5  10   1      271.92      276.10     31.30 o 
  -4  10   1        9.00       18.34     17.20 o 
  -3  10   1      467.07      470.39     48.79 o 
  -2  10   1      344.45      293.54     29.15 o 
  -1  10   1       76.54       89.42      6.39 o 
   0  10   1     2227.85     2252.75     50.25 o 
   1  10   1      115.74      120.72     17.69 o 
   2  10   1      889.44      875.18     34.88 o 
   3  10   1      131.54      144.90     20.95 o 
   4  10   1      382.22      355.42     31.86 o 
   5  10   1      501.41      479.45     45.10 o 
   6  10   1        0.35        5.41     16.75 o 
   7  10   1      509.18      498.43     52.67 o 
  -7  11   1      399.84      371.69     56.70 o 
  -6  11   1       40.29       44.93     28.92 o 
  -5  11   1       91.28       89.36     28.35 o 
  -4  11   1     1276.53     1202.91     53.46 o 
  -3  11   1       62.14       70.38     16.92 o 
  -2  11   1      938.64      909.47     47.09 o 
  -1  11   1       49.51       42.54      5.40 o 
   0  11   1      751.54      763.84     18.74 o 
   1  11   1      319.59      308.93     17.44 o 
   2  11   1       78.19       88.44     16.04 o 
   3  11   1      664.98      630.91     40.18 o 
   4  11   1      188.60      154.51     36.54 o 
   5  11   1      296.28      255.15     45.02 o 
   6  11   1       84.71       84.66     42.58 o 
  -6  12   1      137.82      129.34     37.74 o 
  -5  12   1      133.66      135.81     30.46 o 
  -4  12   1      104.39      101.52     25.92 o 
  -3  12   1      423.20      432.22     34.32 o 
  -2  12   1       19.00        9.62     14.35 o 
  -1  12   1      381.28      373.27     16.04 o 
   0  12   1      906.99      921.71     24.26 o 
   1  12   1       68.41       69.89      6.82 o 
   2  12   1      294.36      283.03     22.85 o 
   3  12   1      245.13      265.04     26.77 o 
   4  12   1       66.64       67.57     22.94 o 
   5  12   1      197.03      208.68     35.07 o 
   6  12   1       43.09       46.72     31.37 o 
  -6  13   1        2.68        2.73     17.33 o 
  -5  13   1      157.09      180.32     36.73 o 
  -4  13   1      342.34      392.42     47.22 o 
  -3  13   1       11.66       21.82     17.23 o 
  -2  13   1      547.55      493.64     24.19 o 
  -1  13   1      357.18      369.30     12.96 o 
   0  13   1      271.60      291.04     21.27 o 
   1  13   1      655.75      654.46     19.56 o 
   2  13   1      195.41      207.64     21.47 o 
   3  13   1      670.58      699.19     40.69 o 
   4  13   1      254.55      272.12     34.71 o 
   5  13   1       10.71        3.75     16.51 o 
  -5  14   1       36.48       30.15     24.80 o 
  -4  14   1       14.96       -3.85     14.99 o 
  -3  14   1       53.33       78.98     15.74 o 
  -2  14   1       24.69       26.12     13.80 o 
  -1  14   1       47.38       57.02      9.55 o 
   0  14   1      482.07      456.46     19.47 o 
   1  14   1        0.10        1.91      2.56 o 
   2  14   1      184.71      194.85     28.62 o 
   3  14   1      107.49      185.20     71.46 o 
   4  14   1       28.43        5.22     17.53 o 
   5  14   1       33.71       32.16     24.49 o 
  -4  15   1       47.08       62.37     15.13 o 
  -3  15   1        0.02        0.36      8.25 o 
  -2  15   1       48.79       62.55     14.38 o 
  -1  15   1        4.11        5.92      6.41 o 
   0  15   1       48.07       53.77      7.64 o 
   1  15   1       19.70       13.17     12.10 o 
   2  15   1       19.81       23.48     13.78 o 
   3  15   1        2.38        3.93     12.17 o 
   4  15   1        8.61       -9.77     16.47 o 
  -3  16   1        1.82        1.35      8.61 o 
  -2  16   1       15.79       -1.65      9.22 o 
  -1  16   1        0.10        1.05      6.61 o 
   0  16   1        4.32        5.08      7.81 o 
   1  16   1        2.28       -2.80      8.02 o 
   2  16   1       25.96       23.16     11.50 o 
   3  16   1        1.14        1.64     11.08 o 
  -1  17   1        8.76        5.13      9.07 o 
   0  17   1        0.05        7.84     20.21 o 
   1  17   1        9.40        4.74      7.91 o 
  -9   0   2      193.49      201.34     32.31 o 
  -8   0   2      689.47      698.87     37.08 o 
  -7   0   2       99.45      106.81     15.70 o 
  -6   0   2     1542.41     1614.24     61.21 o 
  -5   0   2      216.73      253.37     16.07 o 
  -4   0   2     2599.49     2623.40     79.29 o 
  -3   0   2     1002.50      791.95     19.87 o 
  -2   0   2     3994.35     3968.37     71.83 o 
   1   0   2       21.89       14.23      6.71 o 
   2   0   2     5794.00     5931.95    142.42 o 
   3   0   2     3395.41     3390.28     83.75 o 
   4   0   2       46.38       23.13      8.75 o 
   5   0   2     5240.71     5213.31    133.27 o 
   6   0   2      168.35      169.59     17.77 o 
   7   0   2     2183.57     2062.05     94.10 o 
   8   0   2      220.41      219.70     22.76 o 
  -9   1   2       21.42       21.95      9.95 o 
  -8   1   2       32.05       23.72      8.50 o 
  -7   1   2      133.95      161.35     13.15 o 
  -6   1   2       96.32      117.63     11.11 o 
  -5   1   2      148.36      153.27      8.81 o 
  -4   1   2     3951.39     3875.28     59.26 o 
  -3   1   2      519.91      500.19     10.96 o 
  -2   1   2       61.91       39.37      4.22 o 
  -1   1   2      963.35     1054.92     22.09 o 
   1   1   2     1870.73     1897.32     29.83 o 
   2   1   2      239.00      247.47      9.49 o 
   3   1   2    14697.82    15777.56    292.24 o 
   4   1   2     2075.59     1995.74     37.67 o 
   5   1   2     1492.31     1547.97     36.18 o 
   6   1   2      609.79      583.42     36.83 o 
   7   1   2       34.27       36.69     12.54 o 
   8   1   2      238.92      266.12     18.31 o 
  -9   2   2      112.94      128.70     18.14 o 
  -8   2   2      623.59      674.95     27.90 o 
  -7   2   2       78.74       99.92     12.71 o 
  -6   2   2      154.45      196.59     13.79 o 
  -5   2   2      223.44      204.05      9.36 o 
  -4   2   2      479.26      461.55     11.45 o 
  -3   2   2      102.18       80.66      5.43 o 
  -2   2   2     5953.94     6085.45    122.00 o 
  -1   2   2    10604.80    10698.24    191.05 o 
   0   2   2     8316.84     8806.50    155.06 o 
   1   2   2        7.97       25.36      4.43 o 
   2   2   2     4754.23     4554.79     74.17 o 
   3   2   2      292.62      304.61     10.79 o 
   4   2   2      532.89      450.69     16.13 o 
   5   2   2     1565.18     1599.99     36.68 o 
   6   2   2       96.75       77.76     10.43 o 
   7   2   2     2057.83     1932.24     60.33 o 
   8   2   2      131.04      117.48     14.32 o 
  -9   3   2      134.45      132.59     13.81 o 
  -8   3   2        7.88        4.97      6.64 o 
  -7   3   2      754.99      770.35     34.32 o 
  -6   3   2      357.81      363.25     15.48 o 
  -5   3   2      678.78      662.19     19.34 o 
  -4   3   2     7446.82     7802.80    282.91 o 
  -3   3   2      225.61      277.13     11.99 o 
  -2   3   2     2883.85     2572.58     51.65 o 
  -1   3   2    11868.10    12399.82    257.92 o 
   0   3   2     4872.57     4933.67     85.55 o 
   1   3   2     4954.21     4786.61     75.27 o 
   2   3   2      216.87      244.75      9.16 o 
   3   3   2    10248.50    10490.60    188.63 o 
   4   3   2     1729.05     1720.97     35.37 o 
   5   3   2      923.77      945.32     26.18 o 
   6   3   2      858.86      788.34     39.01 o 
   7   3   2       35.62       38.43     10.15 o 
   8   3   2      300.03      308.20     20.23 o 
  -9   4   2       40.78       47.22     14.52 o 
  -8   4   2      802.15      834.58     32.83 o 
  -7   4   2       71.77       77.45     11.91 o 
  -6   4   2     1121.17     1090.11     28.51 o 
  -5   4   2      719.84      705.53     21.92 o 
  -4   4   2      714.25      705.89     23.16 o 
  -3   4   2     4791.65     4547.31     83.74 o 
  -2   4   2      559.17      585.28     16.46 o 
  -1   4   2      972.83      986.94     21.55 o 
   0   4   2     5745.40     5592.02     96.38 o 
   1   4   2      593.72      642.35     14.92 o 
   2   4   2     2262.45     2066.64     33.41 o 
   3   4   2     1009.47      999.51     21.68 o 
   4   4   2      231.64      235.75     10.18 o 
   5   4   2     1668.42     1654.21     33.80 o 
   6   4   2        1.22        6.50      6.51 o 
   7   4   2      997.68      950.51     27.79 o 
   8   4   2      136.57      123.02     14.83 o 
  -8   5   2       73.35       91.96     16.47 o 
  -7   5   2     1487.22     1580.05     69.05 o 
  -6   5   2      103.37      119.66     11.11 o 
  -5   5   2     3261.49     3367.16     62.35 o 
  -4   5   2     4923.74     5182.02    174.36 o 
  -3   5   2      506.48      510.11     13.48 o 
  -2   5   2     9479.21     9688.31    206.98 o 
  -1   5   2     3581.48     3242.37     64.10 o 
   0   5   2    14871.50    14918.98    326.98 o 
   1   5   2     5199.17     5139.90     84.32 o 
   2   5   2       19.07       23.54      1.75 o 
   3   5   2     5179.98     5580.17     97.88 o 
   4   5   2     1468.68     1486.62     38.27 o 
   5   5   2       50.74       55.57      6.67 o 
   6   5   2      469.88      490.98     16.36 o 
   7   5   2      135.08      129.84     10.37 o 
   8   5   2       57.68       58.68     18.73 o 
  -8   6   2      153.92      156.62     16.74 o 
  -7   6   2       80.55       75.73      8.31 o 
  -6   6   2        2.05        2.75      4.52 o 
  -5   6   2      132.80      130.33     10.37 o 
  -4   6   2     1415.55     1472.27     58.84 o 
  -3   6   2      160.38      154.54      6.03 o 
  -2   6   2      904.10      985.08     18.22 o 
  -1   6   2     3617.82     3861.57     79.03 o 
   0   6   2        7.59       20.65      5.34 o 
   1   6   2      306.41      295.94      6.77 o 
   2   6   2       92.84       84.58     10.89 o 
   3   6   2       17.38       17.03     10.81 o 
   4   6   2       62.67       61.19      5.59 o 
   5   6   2       25.57       26.68      4.49 o 
   6   6   2       16.20       12.72      4.86 o 
   7   6   2       91.99      100.46     16.12 o 
   8   6   2       31.24       21.51     13.83 o 
  -8   7   2      142.54      109.34     37.19 o 
  -7   7   2      461.09      478.02     19.85 o 
  -6   7   2       90.42       91.23      7.19 o 
  -5   7   2     1023.83     1059.42     57.07 o 
  -4   7   2      219.62      208.16     28.48 o 
  -3   7   2       91.12      102.86     18.63 o 
  -2   7   2      537.11      578.17     13.48 o 
  -1   7   2        3.35       -0.52      2.09 o 
   0   7   2     1674.75     1786.62     39.15 o 
   1   7   2       18.64       19.28      2.53 o 
   2   7   2      278.13      301.92     18.97 o 
   3   7   2      440.14      432.58     27.72 o 
   4   7   2       59.89       55.77     15.11 o 
   5   7   2        3.35        5.35      4.34 o 
   6   7   2       75.63       93.24     19.09 o 
   7   7   2        3.80        2.84      7.93 o 
  -8   8   2        3.33      104.82     90.36 o 
  -7   8   2        7.94       12.64     12.12 o 
  -6   8   2       12.49       -5.97     25.06 o 
  -5   8   2       31.20       23.30     19.02 o 
  -4   8   2        1.65     1121.06    801.76 o 
  -3   8   2       29.51       60.06     14.52 o 
  -2   8   2      436.74      447.68     10.60 o 
  -1   8   2     2234.63     2179.85     41.13 o 
   0   8   2       11.85        5.33      4.42 o 
   1   8   2     1236.53     1320.55     26.11 o 
   2   8   2      702.42      749.99     34.23 o 
   3   8   2       17.97       15.02     12.09 o 
   4   8   2       44.14       58.96     17.65 o 
   5   8   2        8.25        7.56     18.32 o 
   6   8   2      122.01      137.17     24.45 o 
   7   8   2       37.86       25.84     15.66 o 
  -7   9   2       34.12       12.30     14.47 o 
  -6   9   2       53.34      116.96     59.68 o 
  -5   9   2       69.28      127.21     62.95 o 
  -4   9   2      146.25     1608.32    175.60 o 
  -3   9   2      967.17      931.05     38.84 o 
  -2   9   2        0.98        3.51      2.57 o 
  -1   9   2      450.38      459.55     14.01 o 
   0   9   2      259.30      301.53     13.09 o 
   1   9   2        8.73        7.25      4.21 o 
   2   9   2       69.85       71.12     17.36 o 
   3   9   2       73.59       75.21     21.32 o 
   4   9   2        4.11       -4.90     13.19 o 
   5   9   2       64.62       51.17     20.89 o 
   6   9   2        0.29        0.85     14.58 o 
   7   9   2       86.46       63.38     15.62 o 
  -7  10   2        3.73       -3.30     17.42 o 
  -6  10   2      429.15      481.21     48.68 o 
  -5  10   2       74.54      129.49     53.32 o 
  -4  10   2      266.98      269.71     39.96 o 
  -3  10   2       15.32       55.83     30.64 o 
  -2  10   2      742.84      688.38     38.12 o 
  -1  10   2       30.76       35.25      6.46 o 
   0  10   2      555.97      525.03     16.69 o 
   1  10   2      110.14      132.50      6.83 o 
   2  10   2       61.61       66.25     15.19 o 
   3  10   2       89.48       75.96     18.38 o 
   4  10   2       12.99       13.74     15.48 o 
   5  10   2      364.88      328.18     38.11 o 
   6  10   2       30.52       23.72     22.37 o 
   7  10   2       18.93       13.37     11.33 o 
  -7  11   2      100.33      243.49     69.05 o 
  -6  11   2        3.05       -0.73     11.69 o 
  -5  11   2      124.68      147.72     41.81 o 
  -4  11   2       66.95      838.27    188.07 o 
  -3  11   2      297.54      274.97     27.74 o 
  -2  11   2      188.09      157.73      9.12 o 
  -1  11   2      191.31      168.80     10.25 o 
   0  11   2       44.99       62.14      9.81 o 
   1  11   2      663.26      624.08     16.13 o 
   2  11   2      222.98      172.17     28.21 o 
   3  11   2      151.57      147.18     23.26 o 
   4  11   2      394.53      343.86     34.04 o 
   5  11   2       11.53        8.94     20.26 o 
   6  11   2      343.64      380.57     51.14 o 
  -6  12   2      157.45      164.35     38.92 o 
  -5  12   2      272.60      314.57     42.20 o 
  -4  12   2       80.94      148.33     40.72 o 
  -3  12   2      472.20      444.72     30.02 o 
  -2  12   2      323.10      311.34     12.43 o 
  -1  12   2      857.54      875.05     48.93 o 
   0  12   2      279.57      291.56     29.00 o 
   1  12   2      105.45      109.13      8.22 o 
   2  12   2     1124.98     1097.61     44.37 o 
   3  12   2      102.78       89.99     24.81 o 
   4  12   2      561.58      601.47     59.46 o 
   5  12   2      244.43      221.36     39.89 o 
   6  12   2        0.12        7.54     20.95 o 
  -6  13   2        8.55       -2.41     15.30 o 
  -5  13   2       53.67      117.40     41.29 o 
  -4  13   2      570.44      593.06     55.47 o 
  -3  13   2       80.96       72.26     15.44 o 
  -2  13   2     1258.89     1157.73     28.39 o 
  -1  13   2      764.80      800.93     23.67 o 
   0  13   2     1080.50     1022.77     30.28 o 
   1  13   2     1682.54     1673.57     36.98 o 
   2  13   2        6.42        2.39     11.16 o 
   3  13   2      748.70      719.07     50.97 o 
   4  13   2      156.58      199.89     30.48 o 
   5  13   2       63.32       65.08     28.52 o 
  -5  14   2       33.22       28.03     24.81 o 
  -4  14   2       89.94       90.32     16.78 o 
  -3  14   2      279.45      276.23     24.68 o 
  -2  14   2       26.44       20.39     10.63 o 
  -1  14   2      390.23      430.50     23.20 o 
   0  14   2       30.30       41.85      8.43 o 
   1  14   2      251.60      239.94      8.34 o 
   2  14   2      438.91      459.77     29.96 o 
   3  14   2       29.24       23.89     17.13 o 
   4  14   2      266.32      235.72     48.70 o 
  -4  15   2       64.22       65.84     20.02 o 
  -3  15   2      166.88      135.61     17.89 o 
  -2  15   2      212.34      243.12     25.93 o 
  -1  15   2       56.62       68.69     11.75 o 
   0  15   2      252.08      257.21     13.89 o 
   1  15   2      349.59      324.12     20.00 o 
   2  15   2        3.07        2.33      8.07 o 
   3  15   2      343.20      377.54     39.65 o 
   4  15   2       58.32       64.21     27.63 o 
  -3  16   2       63.62       61.80     17.29 o 
  -2  16   2       45.10       36.01     17.03 o 
  -1  16   2      138.09      167.26     22.76 o 
   0  16   2       61.35       60.24     16.01 o 
   1  16   2       42.83       63.11     12.98 o 
   2  16   2      184.64      187.57     18.99 o 
   3  16   2       13.99       11.49     19.05 o 
  -1  17   2       98.68       89.86     30.68 o 
   0  17   2      119.85      117.15     35.36 o 
   1  17   2      137.98      131.94     20.98 o 
  -9   1   3        0.18        3.55      8.16 o 
  -8   1   3       34.13       32.38     10.46 o 
  -7   1   3        0.65        0.53      5.73 o 
  -6   1   3      141.67      161.22     11.24 o 
  -5   1   3        2.15        2.62      3.22 o 
  -4   1   3       51.88       33.00      5.26 o 
  -3   1   3      869.86      899.15     16.53 o 
  -2   1   3      692.37      699.10     15.64 o 
  -1   1   3      182.22      186.06     10.63 o 
   0   1   3     4044.33     3752.08     63.12 o 
   1   1   3      102.33      112.36     10.46 o 
   2   1   3      247.34      221.98     10.44 o 
   3   1   3     1057.55     1006.80     24.72 o 
   4   1   3      313.75      308.39     13.82 o 
   5   1   3       78.39      104.67     12.36 o 
   6   1   3      391.64      352.41     21.01 o 
   7   1   3        1.49        6.95      7.66 o 
   8   1   3       76.64       74.05     14.41 o 
  -9   2   3       83.16      110.22     14.07 o 
  -8   2   3        0.47        4.53      7.34 o 
  -7   2   3      153.17      177.04     18.76 o 
  -6   2   3       35.00       30.13      8.86 o 
  -5   2   3       42.65       53.03      7.20 o 
  -4   2   3     1147.99     1097.81     21.10 o 
  -3   2   3      143.18      140.22      7.49 o 
  -2   2   3     1071.34     1012.37     21.54 o 
  -1   2   3     1737.48     1873.73     32.87 o 
   0   2   3        5.55       16.17      4.08 o 
   1   2   3      373.17      341.33      9.69 o 
   2   2   3     6047.67     6093.54    100.56 o 
   3   2   3        0.52       -0.42      2.38 o 
   4   2   3     2737.44     2662.40     50.01 o 
   5   2   3      169.18      184.91     12.70 o 
   6   2   3      232.68      258.92     16.40 o 
   7   2   3      288.87      287.56     18.36 o 
   8   2   3        0.12       -1.01      7.04 o 
  -9   3   3       16.93       11.13      8.92 o 
  -8   3   3      406.42      412.93     25.64 o 
  -7   3   3      248.29      271.77     16.81 o 
  -6   3   3      616.63      621.73     20.30 o 
  -5   3   3      788.32      795.65     20.13 o 
  -4   3   3       54.33       48.51      5.05 o 
  -3   3   3      371.00      435.67     12.07 o 
  -2   3   3     4001.29     3778.73     73.66 o 
  -1   3   3     5908.08     6221.84    118.28 o 
   0   3   3       24.92       18.98      4.72 o 
   1   3   3    13826.17    14808.63    262.02 o 
   2   3   3       48.61       38.30      5.55 o 
   3   3   3      976.60      990.75     21.34 o 
   4   3   3     1000.28     1073.96     24.39 o 
   5   3   3      258.24      261.54     17.28 o 
   6   3   3      534.83      514.53     22.27 o 
   7   3   3       35.88       31.80     10.52 o 
   8   3   3       89.42       83.25     13.45 o 
  -9   4   3      290.17      325.89     33.28 o 
  -8   4   3       22.30       37.59      9.62 o 
  -7   4   3      468.04      466.49     20.71 o 
  -6   4   3      936.60     1001.50     25.68 o 
  -5   4   3      342.41      345.27     13.81 o 
  -4   4   3     5216.28     5112.00    152.53 o 
  -3   4   3     4208.05     4048.19     78.77 o 
  -2   4   3        5.48        5.93      3.48 o 
  -1   4   3    12962.94    14239.38    304.08 o 
   0   4   3      325.26      353.17     10.53 o 
   1   4   3      257.07      288.89      8.65 o 
   2   4   3     2367.44     2281.43     38.45 o 
   3   4   3      162.15      156.63     10.86 o 
   4   4   3     1110.14     1094.63     27.72 o 
   5   4   3       11.87        9.03      5.86 o 
   6   4   3      134.70      102.82     12.22 o 
   7   4   3      231.90      217.62     15.03 o 
   8   4   3        0.68       -0.15      4.60 o 
  -9   5   3       19.99       68.65     58.37 o 
  -8   5   3      446.65      451.63     25.86 o 
  -7   5   3      431.55      501.62     20.14 o 
  -6   5   3      326.54      307.40     11.90 o 
  -5   5   3     2499.06     2450.26     48.95 o 
  -4   5   3     2041.78     2081.39     46.55 o 
  -3   5   3     3445.76     3352.98     71.23 o 
  -2   5   3     4108.89     4164.22     78.16 o 
  -1   5   3     1270.72     1311.36     25.24 o 
   0   5   3     6233.02     6352.09    101.33 o 
   1   5   3      466.37      451.90     11.51 o 
   2   5   3        6.99        4.81      1.95 o 
   3   5   3      948.54      848.12     20.46 o 
   4   5   3      200.24      209.94     12.28 o 
   5   5   3      125.18      118.99      8.81 o 
   6   5   3      683.82      683.63     21.36 o 
   7   5   3       40.27       46.78      8.02 o 
   8   5   3      233.49      248.19     28.61 o 
  -8   6   3      175.39      181.29     15.50 o 
  -7   6   3      651.71      650.66     16.81 o 
  -6   6   3     1329.18     1391.13     32.17 o 
  -5   6   3       34.24       42.36      6.34 o 
  -4   6   3     6313.37     6643.29    270.58 o 
  -3   6   3     1755.13     1733.20     54.60 o 
  -2   6   3     1364.11     1301.10     25.32 o 
  -1   6   3    13596.49    13955.47    303.05 o 
   0   6   3       44.50       47.52      6.50 o 
   1   6   3     2326.06     2202.54     35.86 o 
   2   6   3     2576.37     2455.26     45.60 o 
   3   6   3      187.38      206.83      9.95 o 
   4   6   3     1532.43     1452.14     40.20 o 
   5   6   3       76.89       80.09      7.60 o 
   6   6   3      200.63      234.77     14.00 o 
   7   6   3      463.95      412.99     31.72 o 
  -8   7   3      308.98      359.44     43.69 o 
  -7   7   3      614.41      669.85     27.44 o 
  -6   7   3      111.76      139.12      9.34 o 
  -5   7   3     2071.30     2096.96    144.12 o 
  -4   7   3      522.12      500.80     12.28 o 
  -3   7   3     1198.14     1149.45     36.36 o 
  -2   7   3     3586.52     3484.87     64.35 o 
  -1   7   3       63.00      112.52      7.62 o 
   0   7   3     2261.62     2292.72     48.84 o 
   1   7   3     6654.95     6909.83    114.84 o 
   2   7   3      664.00      650.16     27.33 o 
   3   7   3     4078.82     4187.11    109.92 o 
   4   7   3      429.47      413.21     12.79 o 
   5   7   3      965.28      995.84     29.70 o 
   6   7   3      708.11      753.02     29.03 o 
   7   7   3       95.63       92.63     17.13 o 
  -8   8   3      667.40      692.85     78.38 o 
  -7   8   3      356.74      390.37     23.87 o 
  -6   8   3     1665.52     1724.86     94.58 o 
  -5   8   3      404.72      389.07     38.44 o 
  -4   8   3     3176.55     3014.87    155.91 o 
  -3   8   3     3170.31     3063.62    100.78 o 
  -2   8   3        8.49        9.68      3.27 o 
  -1   8   3    11125.03    11658.65    260.33 o 
   0   8   3     1056.36     1161.28     27.41 o 
   1   8   3     1484.07     1518.94     30.23 o 
   2   8   3     2965.06     3129.77     74.33 o 
   3   8   3        0.65        0.26      8.00 o 
   4   8   3      727.18      820.55     38.75 o 
   5   8   3      206.60      226.65     25.53 o 
   6   8   3       11.06       13.81     18.98 o 
   7   8   3      257.22      219.63     22.11 o 
  -8   9   3      186.65      184.02     36.82 o 
  -7   9   3      736.48      724.06     28.92 o 
  -6   9   3       61.81       54.27     35.63 o 
  -5   9   3     2251.81     2121.24    128.27 o 
  -4   9   3     2800.92     2854.96    122.73 o 
  -3   9   3     1706.19     1616.52     76.03 o 
  -2   9   3     3312.32     3284.59     57.72 o 
  -1   9   3      804.60      752.01     22.59 o 
   0   9   3     3187.48     3184.81     74.50 o 
   1   9   3     1162.72     1200.63     25.67 o 
   2   9   3        8.38        1.05      8.65 o 
   3   9   3     2132.49     2117.81     60.03 o 
   4   9   3      160.53      178.82     22.13 o 
   5   9   3      149.72      170.64     27.79 o 
   6   9   3      524.30      562.93     42.88 o 
   7   9   3        0.76       -2.63      8.97 o 
  -7  10   3      356.21      318.94     45.53 o 
  -6  10   3      937.86     1001.80     67.76 o 
  -5  10   3       89.60       94.10     23.27 o 
  -4  10   3     1800.53     1695.64     71.86 o 
  -3  10   3     1644.88     1567.90     53.38 o 
  -2  10   3       57.44       54.26      4.68 o 
  -1  10   3     4138.37     4279.78     87.83 o 
   0  10   3      231.04      227.44     15.15 o 
   1  10   3      369.29      402.92     10.09 o 
   2  10   3      814.90      808.91     39.14 o 
   3  10   3       13.54        7.99     14.38 o 
   4  10   3      202.96      202.96     32.00 o 
   5  10   3      286.57      298.62     40.74 o 
   6  10   3       15.30       20.38     23.17 o 
  -7  11   3      134.98      119.40     47.30 o 
  -6  11   3       32.88       27.57     24.31 o 
  -5  11   3      914.82      846.71     48.48 o 
  -4  11   3      146.81      161.06     24.23 o 
  -3  11   3      430.96      412.42     31.85 o 
  -2  11   3     1056.39      983.43     32.56 o 
  -1  11   3       50.58       59.06      7.11 o 
   0  11   3     1076.55     1020.12     33.30 o 
   1  11   3     1719.41     1724.93     34.95 o 
   2  11   3      204.33      230.59     32.79 o 
   3  11   3     2396.60     2241.36     93.29 o 
   4  11   3       86.54       58.86     31.99 o 
   5  11   3      677.23      676.27     55.85 o 
   6  11   3      448.82      477.61     67.84 o 
  -6  12   3       77.07       78.98     32.34 o 
  -5  12   3        8.24       47.87     57.37 o 
  -4  12   3      433.70      469.22     40.50 o 
  -3  12   3      150.70      149.32     18.51 o 
  -2  12   3       79.75       83.31      7.29 o 
  -1  12   3     1704.30     1750.44     44.72 o 
   0  12   3      131.77      124.27     10.28 o 
   1  12   3      852.71      898.62     20.71 o 
   2  12   3     1159.20     1116.13     55.85 o 
   3  12   3       91.46      117.92     32.47 o 
   4  12   3      856.22      884.80     57.65 o 
   5  12   3       69.12       55.45     37.03 o 
  -6  13   3        4.81        3.47     23.91 o 
  -5  13   3      355.47      356.36     35.15 o 
  -4  13   3      238.32      224.27     22.86 o 
  -3  13   3      365.50      375.38     21.08 o 
  -2  13   3      707.39      687.16     19.66 o 
  -1  13   3       16.89        4.96      5.67 o 
   0  13   3     2318.37     2331.03     56.09 o 
   1  13   3      247.01      244.49      9.87 o 
   2  13   3      386.66      399.72     31.46 o 
   3  13   3     1403.84     1291.77     72.44 o 
   4  13   3        0.46      -14.36     20.96 o 
   5  13   3      290.20      285.01     39.98 o 
  -5  14   3        2.72       10.07     13.07 o 
  -4  14   3      263.66      259.66     20.84 o 
  -3  14   3      106.16      119.76     20.63 o 
  -2  14   3      357.17      342.52     15.96 o 
  -1  14   3      534.00      571.22     18.44 o 
   0  14   3       32.52       35.54      6.03 o 
   1  14   3      366.55      308.55     14.98 o 
   2  14   3      178.10      241.42     42.60 o 
   3  14   3      108.77      105.96     32.88 o 
   4  14   3      236.22      239.55     38.80 o 
  -4  15   3        2.90        7.71     11.51 o 
  -3  15   3       41.73       26.28     13.01 o 
  -2  15   3       78.22      128.77     53.23 o 
  -1  15   3        7.19        3.42      4.71 o 
   0  15   3      191.97      166.40      9.69 o 
   1  15   3       31.17       46.65     13.48 o 
   2  15   3       84.98       72.05     18.46 o 
   3  15   3      173.99      157.95     30.72 o 
  -3  16   3       13.09       12.36     19.84 o 
  -2  16   3       39.02       27.35     13.10 o 
  -1  16   3        0.45       -4.38      7.48 o 
   0  16   3       10.01       12.02      9.68 o 
   1  16   3        5.06        0.55      4.86 o 
   2  16   3        4.11        1.66     12.23 o 
  -1  17   3       10.93        8.18     16.95 o 
   0  17   3        4.65       -3.00     21.53 o 
  -9   0   4      819.15      839.80     41.59 o 
  -8   0   4      357.53      414.09     29.78 o 
  -7   0   4     1241.94     1389.90     55.40 o 
  -6   0   4      564.18      569.99     32.74 o 
  -5   0   4      130.07      150.51     11.79 o 
  -4   0   4     1042.87     1075.59     25.04 o 
  -3   0   4     2328.57     2214.24     65.29 o 
  -2   0   4      924.32      907.07     43.33 o 
  -1   0   4    46640.26    42337.02   1538.37 o 
   0   0   4     4210.29     4276.27    119.16 o 
   1   0   4     9144.76     8905.23    258.55 o 
   2   0   4     3457.21     3333.33     77.67 o 
   3   0   4     3729.88     3574.20     90.62 o 
   4   0   4     4114.92     3904.50    103.64 o 
   5   0   4      103.24      118.80     17.87 o 
   6   0   4     2186.78     2212.52     68.37 o 
   7   0   4      654.38      638.64     33.87 o 
   8   0   4        2.28        9.24     12.37 o 
  -9   1   4      104.83      107.02     16.17 o 
  -8   1   4      445.42      507.89     21.57 o 
  -7   1   4       10.37       16.01      7.30 o 
  -6   1   4        6.74       17.24      6.85 o 
  -5   1   4     2413.00     2366.11     43.98 o 
  -4   1   4      156.61      205.30      7.84 o 
  -3   1   4      292.88      210.64      8.78 o 
  -2   1   4     4210.43     4469.08    111.92 o 
  -1   1   4     2685.43     2795.47     59.30 o 
   0   1   4      352.10      439.41     17.33 o 
   1   1   4       12.47       18.00      6.69 o 
   2   1   4     6624.96     6689.10    121.88 o 
   3   1   4     3727.64     3716.18     80.94 o 
   4   1   4      150.59      166.03     13.64 o 
   5   1   4      812.44      831.49     23.16 o 
   6   1   4     1091.78     1055.12     30.86 o 
   7   1   4      221.22      221.89     18.82 o 
   8   1   4      331.50      337.23     23.80 o 
  -9   2   4      664.46      668.07     30.74 o 
  -8   2   4      577.94      621.83     23.58 o 
  -7   2   4     2364.47     2424.65     56.04 o 
  -6   2   4      509.98      528.90     16.48 o 
  -5   2   4      589.92      615.56     15.49 o 
  -4   2   4     5145.56     5116.25     94.21 o 
  -3   2   4       39.82       28.69      4.95 o 
  -2   2   4     4328.62     4286.95     97.93 o 
  -1   2   4    18626.78    18530.86    414.23 o 
   0   2   4     1096.94     1225.06     22.48 o 
   1   2   4     5392.23     5192.18     84.36 o 
   2   2   4      994.99      922.53     22.99 o 
   3   2   4     1144.77     1214.97     36.32 o 
   4   2   4     6007.64     6062.13    112.73 o 
   5   2   4       48.41       53.55      9.03 o 
   6   2   4     2244.09     2342.74     58.61 o 
   7   2   4      528.01      541.76     22.81 o 
   8   2   4       75.32       69.06     12.34 o 
  -9   3   4       55.84       55.37     36.42 o 
  -8   3   4      700.78      774.92     48.18 o 
  -7   3   4       58.81       68.52     13.49 o 
  -6   3   4      359.38      328.81     19.70 o 
  -5   3   4     3877.97     4018.22     86.85 o 
  -4   3   4      256.05      260.73      9.08 o 
  -3   3   4     1982.12     1709.89     42.04 o 
  -2   3   4      116.19      203.26     13.55 o 
  -1   3   4     1023.59     1025.40     22.57 o 
   0   3   4      363.99      321.94     10.11 o 
   1   3   4       10.35        5.19      4.86 o 
   2   3   4     3950.97     3890.83     63.70 o 
   3   3   4     1611.41     1613.38     31.95 o 
   4   3   4      122.27      124.62     10.86 o 
   5   3   4      457.14      498.26     20.16 o 
   6   3   4      599.80      577.31     24.00 o 
   7   3   4      294.12      260.41     16.19 o 
   8   3   4      213.40      193.59     20.46 o 
  -9   4   4      225.19      231.41     29.32 o 
  -8   4   4      257.48      292.89     14.73 o 
  -7   4   4      166.55      220.15     43.65 o 
  -6   4   4      434.00      459.82     19.10 o 
  -5   4   4       50.93       48.04      6.52 o 
  -4   4   4     1383.92     1389.84     27.54 o 
  -3   4   4      614.90      563.65     17.55 o 
  -2   4   4     4128.49     3928.37     98.29 o 
  -1   4   4     8720.19     9434.19    176.47 o 
   0   4   4     5438.89     5555.07     98.02 o 
   1   4   4      571.39      470.81     12.71 o 
   2   4   4      189.23      161.11      8.29 o 
   3   4   4     3334.69     3427.72     60.39 o 
   4   4   4      489.85      466.66     17.75 o 
   5   4   4      221.84      218.52     13.92 o 
   6   4   4     1012.28      981.52     36.67 o 
   7   4   4       93.47      111.84     12.44 o 
   8   4   4        5.21        8.23      9.97 o 
  -9   5   4        0.76       -2.44     18.59 o 
  -8   5   4      177.13      181.38     14.23 o 
  -7   5   4       46.35       66.54     11.23 o 
  -6   5   4        6.08        1.37      2.98 o 
  -5   5   4     1715.76     1788.98     59.02 o 
  -4   5   4       95.76       94.56      7.63 o 
  -3   5   4      415.81      404.40     13.77 o 
  -2   5   4       20.53       21.53      4.82 o 
  -1   5   4      710.04      802.74     19.03 o 
   0   5   4     1968.09     1930.52     35.45 o 
   1   5   4      747.79      785.42     17.67 o 
   2   5   4     2005.79     2055.77     35.56 o 
   3   5   4      105.15      118.84      8.40 o 
   4   5   4       29.05       36.65      6.32 o 
   5   5   4       41.68       41.76      7.04 o 
   6   5   4      465.06      419.25     20.77 o 
   7   5   4       55.77       53.64      9.92 o 
  -8   6   4      237.13      209.64     14.86 o 
  -7   6   4        1.30        0.85      3.31 o 
  -6   6   4        1.48        3.37      4.22 o 
  -5   6   4        0.15       -2.89      2.95 o 
  -4   6   4      284.99      256.06     13.07 o 
  -3   6   4      241.26      282.89     16.48 o 
  -2   6   4     1868.47     1815.15     41.44 o 
  -1   6   4      199.91      206.96     10.17 o 
   0   6   4     1470.38     1506.42     27.84 o 
   1   6   4       91.51       75.24      6.43 o 
   2   6   4        6.19        9.56      2.98 o 
   3   6   4      571.36      579.19     16.46 o 
   4   6   4      565.34      548.31     18.10 o 
   5   6   4      379.20      380.70     15.08 o 
   6   6   4      288.36      286.81     17.26 o 
   7   6   4       29.30       26.77     17.50 o 
  -8   7   4       77.61       43.82     38.35 o 
  -7   7   4        8.31       14.70      3.77 o 
  -6   7   4       31.18       27.31      7.23 o 
  -5   7   4      227.72      220.96     12.74 o 
  -4   7   4        8.40       13.64      4.51 o 
  -3   7   4        1.03        3.37      4.95 o 
  -2   7   4       15.70        9.20      5.55 o 
  -1   7   4      196.26      179.83     12.93 o 
   0   7   4     1074.37     1097.65     23.75 o 
   1   7   4       88.79       87.82      6.88 o 
   2   7   4      857.12      905.94     17.29 o 
   3   7   4      429.63      373.03     20.83 o 
   4   7   4       21.13       12.19      3.98 o 
   5   7   4       69.00       82.90      7.76 o 
   6   7   4       49.37       54.12      7.58 o 
   7   7   4       83.22       89.97     19.57 o 
  -8   8   4        0.12        0.75      8.01 o 
  -7   8   4        3.72        4.42      5.10 o 
  -6   8   4        2.83        3.46      2.69 o 
  -5   8   4      147.67      126.91      9.49 o 
  -4   8   4       17.82       20.88      3.28 o 
  -3   8   4      123.19      135.80     11.81 o 
  -2   8   4       85.01       97.18      6.79 o 
  -1   8   4      719.96      693.05     18.74 o 
   0   8   4        0.40        2.46      3.86 o 
   1   8   4      325.88      380.97     10.77 o 
   2   8   4      181.45      202.87     22.51 o 
   3   8   4      315.66      307.12     23.50 o 
   4   8   4       80.94       72.03     18.30 o 
   5   8   4      257.97      260.73     27.33 o 
   6   8   4       18.59       24.97     21.72 o 
   7   8   4       57.05       66.93     18.83 o 
  -8   9   4       22.45       95.84     64.56 o 
  -7   9   4       37.71      310.67    220.49 o 
  -6   9   4        0.74        7.57     23.28 o 
  -5   9   4      148.36     1516.76    159.11 o 
  -4   9   4      140.49      174.05     29.39 o 
  -3   9   4        1.57        3.21      5.54 o 
  -2   9   4       13.81       26.12      5.47 o 
  -1   9   4      664.93      643.78     18.11 o 
   0   9   4       37.05       51.49      6.32 o 
   1   9   4       44.54       58.02      6.71 o 
   2   9   4       44.03       60.45     15.98 o 
   3   9   4       23.42       16.05     13.99 o 
   4   9   4      175.58      217.55     28.10 o 
   5   9   4       43.31       53.76     23.12 o 
   6   9   4        5.24       -6.08     17.26 o 
  -7  10   4        0.78      -22.54     34.92 o 
  -6  10   4        1.98      365.30    285.38 o 
  -5  10   4       36.55       92.28     83.92 o 
  -4  10   4        3.20      811.34    606.21 o 
  -3  10   4       19.62       18.86      4.53 o 
  -2  10   4       23.76       23.58      6.67 o 
  -1  10   4        2.15       11.13      6.79 o 
   0  10   4      184.01      176.17      9.45 o 
   1  10   4      703.81      699.38     17.00 o 
   2  10   4        1.53       -8.09     16.72 o 
   3  10   4      518.40      508.58     34.53 o 
   4  10   4       83.63       87.41     21.32 o 
   5  10   4        1.28       -5.12     14.92 o 
   6  10   4       56.74       63.63     25.91 o 
  -7  11   4       47.61       44.27     37.11 o 
  -6  11   4       70.53       75.85     31.76 o 
  -5  11   4       38.65      550.46     91.18 o 
  -4  11   4       60.94       56.13     10.20 o 
  -3  11   4      159.83      190.65     33.20 o 
  -2  11   4      175.03      197.31     10.14 o 
  -1  11   4      535.90      488.66     20.03 o 
   0  11   4       73.15       91.47     11.15 o 
   1  11   4      177.05      171.15      7.30 o 
   2  11   4      124.96      108.82     19.94 o 
   3  11   4       88.77       50.49     28.85 o 
   4  11   4      230.84      209.93     31.34 o 
   5  11   4        1.99        1.07     13.89 o 
   6  11   4        3.92        7.29     24.27 o 
  -6  12   4       25.94       27.34     32.59 o 
  -5  12   4       11.84       10.61     11.55 o 
  -4  12   4      403.64      442.92     38.84 o 
  -3  12   4       97.02       92.96     16.91 o 
  -2  12   4      128.70      130.83     11.49 o 
  -1  12   4       56.57       54.85     10.48 o 
   0  12   4      341.91      289.94     15.07 o 
   1  12   4      216.94      226.23      9.79 o 
   2  12   4      142.67      136.30     22.47 o 
   3  12   4      122.89      112.60     23.74 o 
   4  12   4       63.88       81.86     42.30 o 
   5  12   4       39.66       42.62     26.16 o 
  -6  13   4      156.56      145.17     38.94 o 
  -5  13   4      177.15      235.79     58.72 o 
  -4  13   4       78.35      117.06     17.70 o 
  -3  13   4      377.72      396.92     24.98 o 
  -2  13   4      207.82      209.68     12.40 o 
  -1  13   4      430.67      438.03     19.25 o 
   0  13   4      285.97      320.92     12.44 o 
   1  13   4        1.68        0.64      1.42 o 
   2  13   4      197.93      223.28     27.92 o 
   3  13   4      131.43      135.01     34.52 o 
   4  13   4      110.95      127.42     29.64 o 
   5  13   4      188.73      224.24     45.33 o 
  -5  14   4        6.79        5.05      9.77 o 
  -4  14   4      114.95      133.69     17.51 o 
  -3  14   4        6.36       -4.44     11.13 o 
  -2  14   4       18.57       21.06      6.90 o 
  -1  14   4      252.99      257.55     17.15 o 
   0  14   4       13.98       19.33      6.04 o 
   1  14   4      674.30      693.77     33.22 o 
   2  14   4      412.95      356.84     40.96 o 
   3  14   4      341.30      358.28     39.57 o 
   4  14   4      504.07      507.17     44.83 o 
  -4  15   4        8.28       15.71     17.17 o 
  -3  15   4      164.19      177.85     22.90 o 
  -2  15   4      552.19      556.09     36.05 o 
  -1  15   4       40.24       46.46      9.59 o 
   0  15   4      695.38      680.61     18.38 o 
   1  15   4      195.33      189.21     26.03 o 
   2  15   4      224.37      252.45     31.34 o 
   3  15   4      593.50      581.00     48.52 o 
  -3  16   4       99.32      121.28     17.99 o 
  -2  16   4        9.20       11.27     12.46 o 
  -1  16   4      299.94      301.78     26.81 o 
   0  16   4       27.23       36.94     11.75 o 
   1  16   4      248.24      248.16     22.31 o 
   2  16   4      337.61      345.28     31.54 o 
  -1  17   4       20.26        4.77     26.90 o 
   0  17   4      221.44      216.58     21.07 o 
  -9   1   5       16.86       24.79     20.02 o 
  -8   1   5       86.20      125.47     38.08 o 
  -7   1   5        1.17        5.20     10.33 o 
  -6   1   5      202.59      222.50     12.39 o 
  -5   1   5        0.35        4.33      6.52 o 
  -4   1   5      108.07      119.28      6.67 o 
  -3   1   5      448.48      407.10     10.18 o 
  -2   1   5      272.17      333.06     14.83 o 
  -1   1   5       14.45       17.45      7.38 o 
   0   1   5     6339.37     6719.65    142.75 o 
   1   1   5      152.62      111.90      9.25 o 
   2   1   5     1705.70     1810.89     35.94 o 
   3   1   5      365.97      388.09     16.05 o 
   4   1   5      101.54      113.96     11.32 o 
   5   1   5      242.50      212.18     14.78 o 
   6   1   5        0.01        5.06      7.47 o 
   7   1   5       17.91       12.70     11.03 o 
   8   1   5        2.14       22.79     19.34 o 
  -9   2   5       82.83       96.09     36.68 o 
  -8   2   5       13.71       15.16     12.38 o 
  -7   2   5      189.25      209.37     12.83 o 
  -6   2   5       28.43       33.06      8.59 o 
  -5   2   5      185.90      184.22     10.90 o 
  -4   2   5      708.39      675.66     33.13 o 
  -3   2   5       31.27       24.40      8.17 o 
  -2   2   5     3389.30     3235.08     66.60 o 
  -1   2   5      580.16      601.67     14.43 o 
   0   2   5      525.00      424.44     15.13 o 
   1   2   5     4963.52     5017.46     90.87 o 
   2   2   5      888.70      948.55     24.55 o 
   3   2   5     1729.11     1783.73     41.01 o 
   4   2   5     1076.63     1062.22     26.44 o 
   5   2   5       21.47       19.56     10.00 o 
   6   2   5      440.35      394.54     22.96 o 
   7   2   5       17.19       19.34     10.91 o 
  -9   3   5        9.15        4.00     11.45 o 
  -8   3   5      517.51      603.45     64.69 o 
  -7   3   5        1.18        2.81      4.04 o 
  -6   3   5      236.87      269.84     14.37 o 
  -5   3   5     2018.36     2158.33     43.95 o 
  -4   3   5      533.36      549.23     17.59 o 
  -3   3   5       77.56       64.67      8.28 o 
  -2   3   5     5817.23     5914.64    137.96 o 
  -1   3   5      664.83      558.01     14.37 o 
   0   3   5      554.94      522.66     12.94 o 
   1   3   5      512.72      506.93     14.05 o 
   2   3   5      115.09      140.31      9.82 o 
   3   3   5      326.59      297.78     13.81 o 
   4   3   5      192.20      182.64     13.27 o 
   5   3   5        7.06        7.29      7.35 o 
   6   3   5      210.93      165.52     18.11 o 
   7   3   5       33.30       47.11     12.09 o 
  -9   4   5      128.60      154.31     18.92 o 
  -8   4   5       11.53        8.56      6.18 o 
  -7   4   5      701.59      762.24     20.91 o 
  -6   4   5      150.07      174.71     10.37 o 
  -5   4   5      894.29      928.09     19.37 o 
  -4   4   5     2508.75     2683.58    122.26 o 
  -3   4   5       12.33       16.35      2.51 o 
  -2   4   5     2385.16     2290.99     42.45 o 
  -1   4   5      356.74      366.05     13.36 o 
   0   4   5     1365.49     1528.13     26.37 o 
   1   4   5       44.70       27.53      5.80 o 
   2   4   5     2547.09     2488.91     44.11 o 
   3   4   5        4.72       -0.32      3.50 o 
   4   4   5      662.63      712.64     23.33 o 
   5   4   5       78.10       53.27     11.97 o 
   6   4   5      425.18      412.32     20.15 o 
   7   4   5       15.29       10.18      9.47 o 
  -9   5   5       86.45       66.75     12.86 o 
  -8   5   5      406.94      438.57     20.41 o 
  -7   5   5       13.16       11.95      5.92 o 
  -6   5   5     1057.36     1038.97     32.56 o 
  -5   5   5     1074.07     1076.24     23.99 o 
  -4   5   5      423.64      434.69     13.96 o 
  -3   5   5     2578.64     2306.01     50.18 o 
  -2   5   5     1510.26     1722.70     32.81 o 
  -1   5   5      134.39      134.94      7.11 o 
   0   5   5     4996.73     5169.65     93.83 o 
   1   5   5      640.56      822.95     18.33 o 
   2   5   5      517.19      504.25     13.10 o 
   3   5   5      839.78      875.45     24.13 o 
   4   5   5       12.03       11.03      5.13 o 
   5   5   5       92.06      116.98      9.78 o 
   6   5   5       53.13       48.72     12.78 o 
   7   5   5       28.14       31.22      9.29 o 
  -9   6   5      169.23      159.77     40.55 o 
  -8   6   5       80.02      102.49     23.18 o 
  -7   6   5      871.41      915.63     21.98 o 
  -6   6   5       72.30       66.42      8.93 o 
  -5   6   5     1210.05     1217.20     41.17 o 
  -4   6   5     2285.06     2135.65     55.99 o 
  -3   6   5      103.08      100.58      5.36 o 
  -2   6   5     5199.61     5237.48    103.70 o 
  -1   6   5     5436.63     5654.33    114.88 o 
   0   6   5      543.93      491.91     14.95 o 
   1   6   5     5791.13     5771.82    110.85 o 
   2   6   5     1250.14     1282.38     24.28 o 
   3   6   5     1645.40     1551.05     33.31 o 
   4   6   5     1283.49     1271.64     27.73 o 
   5   6   5        0.39        5.48      4.95 o 
   6   6   5      770.54      758.40     23.79 o 
   7   6   5       40.66       40.66     17.76 o 
  -8   7   5      405.69      334.61    125.41 o 
  -7   7   5       50.95       58.58      4.88 o 
  -6   7   5      376.72      376.83     15.06 o 
  -5   7   5     2690.78     2554.85     78.83 o 
  -4   7   5     1733.08     1702.49     34.11 o 
  -3   7   5     3121.34     2976.64     53.41 o 
  -2   7   5     1055.17     1032.89     25.48 o 
  -1   7   5     8172.45     8526.08    180.82 o 
   0   7   5     3540.98     3473.30     58.22 o 
   1   7   5      231.99      269.34      8.89 o 
   2   7   5     5163.67     5118.61     99.95 o 
   3   7   5      694.81      648.00     15.48 o 
   4   7   5      820.94      780.72     25.97 o 
   5   7   5      317.46      333.17     14.68 o 
   6   7   5       71.56       70.69      8.66 o 
   7   7   5      156.76      184.37     24.01 o 
  -8   8   5        0.15        0.84     14.47 o 
  -7   8   5     1290.85     1352.21    103.52 o 
  -6   8   5      384.24      392.19     19.83 o 
  -5   8   5      914.27      907.73     23.71 o 
  -4   8   5     2883.72     2717.67     63.02 o 
  -3   8   5       87.78       92.16      6.29 o 
  -2   8   5     4745.22     4763.79     96.88 o 
  -1   8   5     3761.18     3694.74     80.50 o 
   0   8   5     1224.95     1305.38     28.80 o 
   1   8   5     3120.98     3089.08     56.01 o 
   2   8   5      412.66      416.03     12.22 o 
   3   8   5      957.51      930.75     43.78 o 
   4   8   5     1074.78      651.82    188.53 o 
   5   8   5       20.42        2.26      4.20 o 
   6   8   5      943.19      787.85    172.45 o 
  -8   9   5      473.84      392.73    249.05 o 
  -7   9   5       23.89       43.70     33.89 o 
  -6   9   5      740.18      662.76     50.51 o 
  -5   9   5     2404.82     2427.24     69.56 o 
  -4   9   5      344.48      331.03     11.31 o 
  -3   9   5     4626.41     4619.63    117.73 o 
  -2   9   5      542.71      570.40     17.11 o 
  -1   9   5     2096.31     2149.64     50.69 o 
   0   9   5     3381.78     3451.33     63.95 o 
   1   9   5        7.25       12.74      4.45 o 
   2   9   5     3553.36     3662.22     90.29 o 
   3   9   5      715.81      693.86     33.86 o 
   4   9   5      596.72      649.26     39.84 o 
   5   9   5      650.57      674.86     44.00 o 
   6   9   5        4.23        5.22     16.85 o 
  -7  10   5      581.20      658.52     74.99 o 
  -6  10   5      522.41      511.48     29.27 o 
  -5  10   5      282.70      291.44     22.72 o 
  -4  10   5     1970.64     2226.16    183.45 o 
  -3  10   5     1067.14     1052.28     22.40 o 
  -2  10   5     2040.52     2021.19     44.45 o 
  -1  10   5     5939.69     6049.81    129.13 o 
   0  10   5       94.40       93.91      7.83 o 
   1  10   5     2698.81     2832.00     54.09 o 
   2  10   5      981.53     1042.27     43.53 o 
   3  10   5      605.90      664.69     38.29 o 
   4  10   5     1026.30     1011.36     46.08 o 
   5  10   5        3.57       12.33     16.59 o 
   6  10   5      787.35      757.52     50.68 o 
  -7  11   5        0.23       13.09     56.37 o 
  -6  11   5       48.44       49.04     37.54 o 
  -5  11   5     1288.93     1261.98     60.62 o 
  -4  11   5       45.27       44.79     10.41 o 
  -3  11   5      941.61      997.41     29.03 o 
  -2  11   5     1098.30     1095.07     29.57 o 
  -1  11   5      727.48      756.20     23.69 o 
   0  11   5     1642.02     1719.60     37.84 o 
   1  11   5      251.10      255.39      7.89 o 
   2  11   5     1887.76     1876.82     78.83 o 
   3  11   5      687.71      701.27     41.99 o 
   4  11   5      188.25      202.81     32.21 o 
   5  11   5      449.45      462.06     39.32 o 
  -6  12   5       40.05       31.62     26.81 o 
  -5  12   5       12.04       13.87     12.97 o 
  -4  12   5       61.61       64.29     12.25 o 
  -3  12   5       85.83       79.27      5.72 o 
  -2  12   5        5.78       15.50      6.23 o 
  -1  12   5      586.16      556.68     20.00 o 
   0  12   5       23.32       24.58      6.21 o 
   1  12   5       70.56       77.39     11.30 o 
   2  12   5      571.55      581.68     34.48 o 
   3  12   5       26.55       19.88     20.75 o 
   4  12   5      531.27      599.59     45.61 o 
   5  12   5       44.00       19.39     26.90 o 
  -5  13   5       28.39       20.02      8.74 o 
  -4  13   5        0.45       -2.20      9.85 o 
  -3  13   5        6.81        3.50      2.76 o 
  -2  13   5       41.91       31.23      5.77 o 
  -1  13   5       97.17      105.02     13.41 o 
   0  13   5       12.84        8.21      5.07 o 
   1  13   5      138.99      117.82      6.68 o 
   2  13   5       38.33       37.88     16.97 o 
   3  13   5       69.40       61.26     22.15 o 
   4  13   5       22.74       20.75     48.69 o 
  -5  14   5        0.31      -11.95     30.40 o 
  -4  14   5        1.27       -1.82      7.02 o 
  -3  14   5       29.45       26.45     14.96 o 
  -2  14   5        7.66        4.99      4.41 o 
  -1  14   5       52.47       50.84      8.17 o 
   0  14   5        2.66        2.41      3.79 o 
   1  14   5       25.06       15.70     12.04 o 
   2  14   5       21.18       17.71     16.62 o 
   3  14   5        1.96        3.20     17.26 o 
   4  14   5       11.89       11.81     21.42 o 
  -4  15   5       27.36       44.83     35.12 o 
  -3  15   5       27.29       44.05     32.51 o 
  -2  15   5      108.59      134.41     17.42 o 
  -1  15   5       18.00       24.67      7.85 o 
   0  15   5       21.23       27.78     11.76 o 
   1  15   5        0.21        4.95      9.50 o 
   2  15   5       37.47       45.89     18.50 o 
   3  15   5        8.70        9.10     16.78 o 
  -3  16   5       34.04       27.32     15.03 o 
  -2  16   5       34.68       53.96     19.41 o 
  -1  16   5      154.42      141.59     11.23 o 
   0  16   5       12.81       17.65     12.01 o 
   1  16   5       27.98       22.68     16.24 o 
   2  16   5       17.44       16.25     18.58 o 
  -9   0   6      882.57      934.44     79.70 o 
  -8   0   6      209.84      192.76     42.09 o 
  -7   0   6     1769.36     1994.14    109.22 o 
  -6   0   6      119.74       80.48     33.95 o 
  -5   0   6     5670.70     6016.46    182.65 o 
  -4   0   6      206.10      180.98     14.33 o 
  -3   0   6      726.32      745.44     59.04 o 
  -2   0   6     4565.02     4730.48    178.60 o 
  -1   0   6       13.76        8.28     10.84 o 
   0   0   6    10743.26    11140.71    344.98 o 
   1   0   6     3557.94     3856.35    110.34 o 
   2   0   6      484.80      444.67     25.55 o 
   3   0   6     1576.70     1522.77     54.09 o 
   4   0   6      187.59      237.84     23.22 o 
   5   0   6      492.44      491.08     27.53 o 
   6   0   6     2476.06     2261.47     77.84 o 
   7   0   6        4.01        0.03      6.63 o 
  -9   1   6      434.98      443.90     51.61 o 
  -8   1   6      930.30     1043.55     54.80 o 
  -7   1   6      222.01      237.18     27.29 o 
  -6   1   6     1513.75     1510.16     48.38 o 
  -5   1   6     2299.84     2446.42     61.73 o 
  -4   1   6     2974.53     3088.48     53.86 o 
  -3   1   6      835.04      692.47     19.96 o 
  -2   1   6     6670.21     6681.95    160.14 o 
  -1   1   6     2025.98     1949.97     46.51 o 
   0   1   6      154.88      184.24     12.95 o 
   1   1   6     3134.26     3271.71     59.40 o 
   2   1   6     9157.80     9702.61    192.48 o 
   3   1   6      195.44      219.59     14.69 o 
   4   1   6     2617.20     2650.90     52.06 o 
   5   1   6      521.07      538.84     21.13 o 
   6   1   6      342.90      325.67     21.52 o 
   7   1   6      720.80      716.76     29.29 o 
  -9   2   6      422.07      449.50     52.45 o 
  -8   2   6      259.60      283.62     32.04 o 
  -7   2   6     1504.14     1624.59     49.49 o 
  -6   2   6      246.01      223.82     18.51 o 
  -5   2   6     6101.66     6225.80    155.89 o 
  -4   2   6     2244.89     2217.42     95.13 o 
  -3   2   6      794.50     1009.82     47.72 o 
  -2   2   6    28521.21    28936.20    698.50 o 
  -1   2   6     7775.03     8448.45    155.53 o 
   0   2   6     2483.64     2319.45     42.11 o 
   1   2   6     6949.86     6440.04    123.97 o 
   2   2   6       50.05       58.22      8.99 o 
   3   2   6     2911.63     2621.31     55.60 o 
   4   2   6     1027.57      979.69     29.78 o 
   5   2   6      638.32      614.82     23.65 o 
   6   2   6     1929.75     1812.15     47.31 o 
   7   2   6        2.58        8.09      8.82 o 
  -9   3   6      608.66      628.69     41.76 o 
  -8   3   6     1032.47     1098.86     54.40 o 
  -7   3   6      272.11      292.96     12.69 o 
  -6   3   6     2477.38     2449.57     56.60 o 
  -5   3   6     3740.83     3689.50     89.02 o 
  -4   3   6     1815.90     1915.57     43.26 o 
  -3   3   6     9588.26     9452.65    376.85 o 
  -2   3   6      649.13      687.85     15.54 o 
  -1   3   6    11339.41    11609.55    244.96 o 
   0   3   6    10017.26    10349.06    198.79 o 
   1   3   6      952.32      933.16     25.17 o 
   2   3   6    14313.29    14590.06    303.74 o 
   3   3   6      127.18      117.04     11.40 o 
   4   3   6     1511.56     1542.41     41.77 o 
   5   3   6      559.35      563.34     19.97 o 
   6   3   6      119.13      138.66     14.87 o 
   7   3   6      473.99      465.17     23.87 o 
  -9   4   6      259.21      294.91     41.28 o 
  -8   4   6      123.75      107.46     16.02 o 
  -7   4   6      495.50      474.74     20.79 o 
  -6   4   6      142.65      136.82     12.79 o 
  -5   4   6     2827.39     2803.06     73.38 o 
  -4   4   6     1906.02     1833.28    195.74 o 
  -3   4   6      331.01      340.39     14.69 o 
  -2   4   6     7002.12     7465.83    132.52 o 
  -1   4   6     4518.02     4413.65     78.11 o 
   0   4   6     3724.59     3700.28     61.05 o 
   1   4   6      750.07      612.74     16.78 o 
   2   4   6       76.64       91.06     10.82 o 
   3   4   6     2404.80     2328.34     49.96 o 
   4   4   6      253.20      276.34     17.58 o 
   5   4   6      519.22      544.42     26.01 o 
   6   4   6      848.04      778.27     28.80 o 
   7   4   6        0.56       -0.88      5.57 o 
  -9   5   6      212.91      207.47     18.88 o 
  -8   5   6     1001.94      957.98     56.20 o 
  -7   5   6       30.19       24.10      4.44 o 
  -6   5   6     1551.65     1475.15     59.41 o 
  -5   5   6     1472.92     1470.71     56.54 o 
  -4   5   6      547.94      556.52     29.83 o 
  -3   5   6     1854.58     1983.91     38.04 o 
  -2   5   6       61.17      101.96      8.39 o 
  -1   5   6     4692.20     4875.51     87.70 o 
   0   5   6      632.71      565.48     17.90 o 
   1   5   6     1768.02     1669.07     30.99 o 
   2   5   6     4798.00     4996.07     89.52 o 
   3   5   6       34.00       35.40      6.79 o 
   4   5   6      429.50      424.68     18.67 o 
   5   5   6      171.77      190.50     14.26 o 
   6   5   6       26.24       29.36      8.41 o 
   7   5   6      206.28      197.45     15.94 o 
  -9   6   6       29.68       82.72     55.60 o 
  -8   6   6       28.18       40.18      8.61 o 
  -7   6   6        1.68        0.10      3.82 o 
  -6   6   6      226.08      250.17     26.04 o 
  -5   6   6      339.71      266.49     68.64 o 
  -4   6   6      257.49      268.31      9.46 o 
  -3   6   6        0.50        2.17      3.90 o 
  -2   6   6     2566.01     2725.65     55.31 o 
  -1   6   6       85.14      134.32      8.66 o 
   0   6   6      181.53      167.46     10.38 o 
   1   6   6      747.29      761.76     23.64 o 
   2   6   6      180.00      176.98     10.38 o 
   3   6   6      637.30      597.08     21.21 o 
   4   6   6      254.17      254.47     12.83 o 
   5   6   6      312.86      283.16     24.14 o 
   6   6   6      287.28      255.82     14.31 o 
   7   6   6       21.19       24.89     21.57 o 
  -8   7   6      163.24      242.54     65.14 o 
  -7   7   6       19.73       16.96      8.90 o 
  -6   7   6      234.41      244.14     13.32 o 
  -5   7   6      920.20      899.87     15.62 o 
  -4   7   6       20.15       39.72     11.37 o 
  -3   7   6     1626.21     1719.06     37.50 o 
  -2   7   6      531.89      641.09     18.55 o 
  -1   7   6     2639.53     2741.37     56.05 o 
   0   7   6     1335.24     1474.32     27.10 o 
   1   7   6       33.13       36.03      7.47 o 
   2   7   6     2087.85     2059.74     47.02 o 
   3   7   6      302.44      296.37     15.93 o 
   4   7   6       11.90       18.40      3.98 o 
   5   7   6      202.60      165.57     10.58 o 
   6   7   6       96.26      119.54     39.06 o 
  -8   8   6       22.06        3.47     19.79 o 
  -7   8   6      379.47      345.09     25.74 o 
  -6   8   6        9.81       10.22      6.10 o 
  -5   8   6       53.14       27.30      8.78 o 
  -4   8   6        0.37        1.28      2.37 o 
  -3   8   6       12.67       11.27      5.17 o 
  -2   8   6       87.32       91.97     10.21 o 
  -1   8   6     2190.48     2199.23     42.21 o 
   0   8   6      425.80      423.67     12.70 o 
   1   8   6        3.64        5.79      5.50 o 
   2   8   6     1288.70     1279.20     34.47 o 
   3   8   6       20.38       21.13      3.95 o 
   4   8   6      363.98      309.72     30.93 o 
   5   8   6       30.92       19.74      6.84 o 
   6   8   6       40.68       36.67     25.12 o 
  -8   9   6       40.85       32.35     33.86 o 
  -7   9   6       67.10       50.44     35.71 o 
  -6   9   6       22.15       31.97      3.91 o 
  -5   9   6      237.65      247.70      8.01 o 
  -4   9   6       79.41       89.04      7.94 o 
  -3   9   6      375.95      388.78     13.24 o 
  -2   9   6       41.12       39.06      8.43 o 
  -1   9   6      230.31      222.85     13.07 o 
   0   9   6       57.54       53.58      8.24 o 
   1   9   6      602.67      605.50     15.10 o 
   2   9   6        3.15        9.16      2.79 o 
   3   9   6      139.48      124.15     20.32 o 
   4   9   6      330.31      322.69     33.19 o 
   5   9   6       15.15       23.21     18.85 o 
   6   9   6       86.70       75.60     30.31 o 
  -7  10   6      313.79      288.88     58.54 o 
  -6  10   6      403.10      345.02     26.06 o 
  -5  10   6       75.03      341.49    290.68 o 
  -4  10   6     1303.52     1274.71     34.81 o 
  -3  10   6       22.14       24.70      4.62 o 
  -2  10   6     1026.38      994.77     31.92 o 
  -1  10   6      115.72      131.73     10.66 o 
   0  10   6      859.31      888.75     24.68 o 
   1  10   6      518.64      496.12     14.41 o 
   2  10   6        0.39       10.43     12.46 o 
   3  10   6      765.15      729.04     44.34 o 
   4  10   6        2.61       -5.95     15.57 o 
   5  10   6       18.45       17.75     24.31 o 
   6  10   6       56.57       46.42     38.26 o 
  -6  11   6       25.90       70.94     39.41 o 
  -5  11   6      153.76      154.67     14.61 o 
  -4  11   6        8.88        5.17      3.52 o 
  -3  11   6      372.16      387.38     11.34 o 
  -2  11   6     1265.21     1211.10     32.73 o 
  -1  11   6        7.75       12.53      6.20 o 
   0  11   6     1551.59     1534.60     33.96 o 
   1  11   6       95.49       91.00      5.47 o 
   2  11   6      172.69      183.28     25.06 o 
   3  11   6      162.32      175.24     25.55 o 
   4  11   6       75.81       66.43     27.25 o 
   5  11   6      258.29      204.67     49.71 o 
  -6  12   6       33.21       28.94     35.13 o 
  -5  12   6       40.46       41.46      8.87 o 
  -4  12   6       66.84       85.41     18.68 o 
  -3  12   6       80.18       74.06      6.46 o 
  -2  12   6      166.32      181.72     15.14 o 
  -1  12   6        0.49       -2.87      5.51 o 
   0  12   6        9.33        9.05      6.95 o 
   1  12   6      394.83      414.15     13.34 o 
   2  12   6       37.11       21.92     27.91 o 
   3  12   6      174.25      163.64     31.02 o 
   4  12   6       32.07       23.71     21.71 o 
   5  12   6        0.76       27.44     30.23 o 
  -5  13   6       76.74       92.28     23.07 o 
  -4  13   6      188.79      170.02     17.80 o 
  -3  13   6      214.06      218.46      8.95 o 
  -2  13   6      103.80      109.12      9.44 o 
  -1  13   6      188.63      183.62     13.59 o 
   0  13   6      194.32      215.00     10.42 o 
   1  13   6        7.46        8.94      2.53 o 
   2  13   6       40.48       43.28     19.90 o 
   3  13   6       42.84       48.03     21.85 o 
   4  13   6       38.35       69.55     26.64 o 
  -5  14   6      260.47      307.87     43.53 o 
  -4  14   6      254.95      235.31     19.63 o 
  -3  14   6      153.90      143.39     23.93 o 
  -2  14   6      423.28      405.24     14.79 o 
  -1  14   6       49.94       42.12      7.98 o 
   0  14   6      438.54      448.83     16.45 o 
   1  14   6      103.64      108.28     21.93 o 
   2  14   6        5.71        5.10     13.34 o 
   3  14   6      340.39      398.81     42.03 o 
  -4  15   6      313.94      268.02     28.03 o 
  -3  15   6      339.12      336.85     31.29 o 
  -2  15   6       15.06        9.78     13.07 o 
  -1  15   6      563.63      534.84     21.83 o 
   0  15   6      275.35      298.86     26.36 o 
   1  15   6      138.21      153.73     20.14 o 
   2  15   6      505.81      553.06     49.20 o 
  -3  16   6       11.55        9.14     10.48 o 
  -2  16   6      292.46      301.45     20.89 o 
  -1  16   6        3.25        4.90      4.78 o 
   0  16   6      163.85      174.37     17.70 o 
   1  16   6      355.25      337.83     30.53 o 
  -9   1   7       54.65      222.84     40.98 o 
  -8   1   7        6.42       11.92     16.71 o 
  -7   1   7        7.05        8.67      7.55 o 
  -6   1   7      186.14      191.55     18.28 o 
  -5   1   7       46.93       51.53      5.10 o 
  -4   1   7      112.61      137.87      6.95 o 
  -3   1   7       46.20       42.72     11.12 o 
  -2   1   7      294.00      348.26     14.70 o 
  -1   1   7      128.67      127.19     21.37 o 
   0   1   7       17.20       22.40      8.16 o 
   1   1   7       12.35       20.65      7.86 o 
   2   1   7      771.93      802.66     25.72 o 
   3   1   7       36.47       51.67     11.87 o 
   4   1   7       41.08       50.61     11.46 o 
   5   1   7      301.23      309.92     23.59 o 
   6   1   7       49.01       52.15     12.65 o 
   7   1   7       77.40       64.32     14.45 o 
  -9   2   7       10.76      102.21    136.69 o 
  -8   2   7      248.16      215.06    108.27 o 
  -7   2   7        1.52        3.11      8.95 o 
  -6   2   7       95.49      128.84     14.54 o 
  -5   2   7     1120.65     1125.03     36.86 o 
  -4   2   7      188.00      221.81     14.31 o 
  -3   2   7     3086.15     2828.61     60.01 o 
  -2   2   7      139.87      123.81      7.73 o 
  -1   2   7     1826.65     1899.08     38.60 o 
   0   2   7     1491.17     1502.24     33.29 o 
   1   2   7      500.26      465.78     18.04 o 
   2   2   7      465.79      504.69     18.78 o 
   3   2   7     2395.26     2517.69     57.93 o 
   4   2   7       45.74       48.67     11.30 o 
   5   2   7      684.47      642.70     26.26 o 
   6   2   7      325.63      325.51     19.49 o 
   7   2   7        2.03       -0.63      8.38 o 
  -9   3   7      192.59      225.91     23.57 o 
  -8   3   7      238.30      260.25     27.08 o 
  -7   3   7      828.33      843.59     38.37 o 
  -6   3   7      674.09      691.58     29.94 o 
  -5   3   7      676.15      694.29     26.51 o 
  -4   3   7     2070.52     2165.66     57.53 o 
  -3   3   7       30.93       56.29     11.57 o 
  -2   3   7     2522.16     2900.82     59.77 o 
  -1   3   7     1226.81     1166.88     26.78 o 
   0   3   7      323.73      335.13     15.02 o 
   1   3   7     1116.90     1032.27     25.58 o 
   2   3   7      118.52      115.20     12.22 o 
   3   3   7       32.80       36.84     12.22 o 
   4   3   7      150.94      148.62     14.85 o 
   5   3   7      560.25      533.70     21.09 o 
   6   3   7       52.28       60.40     13.70 o 
   7   3   7      217.66      201.46     17.78 o 
  -9   4   7        5.87        6.79      8.80 o 
  -8   4   7      558.12      561.34     35.34 o 
  -7   4   7       68.45       67.22     12.79 o 
  -6   4   7      279.83      283.21     21.40 o 
  -5   4   7     4209.49     4455.88    144.98 o 
  -4   4   7       83.31       91.48     14.68 o 
  -3   4   7     8945.19     9662.39    243.08 o 
  -2   4   7     5312.28     5564.05    112.81 o 
  -1   4   7     3110.34     3277.33     61.37 o 
   0   4   7     8038.34     8741.45    155.17 o 
   1   4   7      919.55      851.15     20.90 o 
   2   4   7     1772.56     1808.71     42.78 o 
   3   4   7     3038.61     2997.85     64.46 o 
   4   4   7        1.39        2.43      6.49 o 
   5   4   7      726.73      729.96     36.05 o 
   6   4   7      226.74      218.35     15.10 o 
   7   4   7        8.19       10.16      7.88 o 
  -9   5   7      219.85      248.89     27.84 o 
  -8   5   7      334.53      314.11     18.47 o 
  -7   5   7      116.84      135.92     14.28 o 
  -6   5   7     2028.82     2028.12     76.27 o 
  -5   5   7       51.88       44.51      8.93 o 
  -4   5   7     2159.25     2115.68     68.71 o 
  -3   5   7     3444.58     3533.71     86.69 o 
  -2   5   7     1582.08     1685.61     28.93 o 
  -1   5   7    11361.64    12154.87    242.28 o 
   0   5   7      503.52      485.68     13.52 o 
   1   5   7     2995.37     3002.84     56.88 o 
   2   5   7     5157.93     5190.55     96.39 o 
   3   5   7      197.66      204.83     18.48 o 
   4   5   7      489.32      522.82     20.68 o 
   5   5   7      828.08      828.57     35.97 o 
   6   5   7      269.35      290.44     17.67 o 
   7   5   7      161.06      141.54     16.43 o 
  -9   6   7      195.81      199.34     37.64 o 
  -8   6   7      171.20      178.70     19.89 o 
  -7   6   7      200.85      230.58     16.63 o 
  -6   6   7      270.12      240.28     14.71 o 
  -5   6   7     2309.20     2369.01     64.21 o 
  -4   6   7     1188.24     1258.70     39.80 o 
  -3   6   7      774.53      735.83     22.06 o 
  -2   6   7     8323.98     8853.90    169.09 o 
  -1   6   7      102.19      100.33      8.82 o 
   0   6   7     7917.48     8039.36    153.01 o 
   1   6   7     3652.42     3612.23     63.98 o 
   2   6   7     1472.03     1523.17     33.36 o 
   3   6   7     4563.11     4786.18     90.20 o 
   4   6   7       25.27       25.72      6.51 o 
   5   6   7     1307.78     1316.43     36.17 o 
   6   6   7      339.89      311.72     20.06 o 
  -8   7   7      223.29      250.29     42.27 o 
  -7   7   7        9.95       20.54     10.16 o 
  -6   7   7      492.13      494.62     24.44 o 
  -5   7   7      194.41      204.37     13.92 o 
  -4   7   7      520.59      524.69     16.13 o 
  -3   7   7     1055.03     1049.52     25.05 o 
  -2   7   7      195.03      174.37      9.97 o 
  -1   7   7     3140.34     3005.52     52.27 o 
   0   7   7      616.23      691.68     24.06 o 
   1   7   7     2392.68     2280.31     49.76 o 
   2   7   7     3791.27     3789.09     69.93 o 
   3   7   7       79.66       70.61      7.78 o 
   4   7   7     1696.49     1716.98     36.87 o 
   5   7   7      590.06      583.04     20.37 o 
   6   7   7      334.61      309.65     64.05 o 
  -8   8   7      176.25      188.68     73.17 o 
  -7   8   7       14.41       19.77      7.73 o 
  -6   8   7        4.88        6.40      4.99 o 
  -5   8   7      338.02      369.16     18.51 o 
  -4   8   7       13.09       11.67      3.67 o 
  -3   8   7       26.48       22.26      5.08 o 
  -2   8   7     1278.97     1334.32     39.25 o 
  -1   8   7       28.71       32.35      7.74 o 
   0   8   7     1334.93     1305.05     28.08 o 
   1   8   7      225.34      246.32     13.31 o 
   2   8   7      642.50      619.79     19.76 o 
   3   8   7      730.47      736.77     25.76 o 
   4   8   7        8.64        9.31      4.65 o 
   5   8   7      314.16      350.29     38.52 o 
   6   8   7      233.17      237.37     38.15 o 
  -8   9   7        2.53       10.81     20.56 o 
  -7   9   7      176.24      205.93     45.15 o 
  -6   9   7      531.39      537.62     24.07 o 
  -5   9   7      231.48      207.29     12.29 o 
  -4   9   7      922.53      962.08     25.19 o 
  -3   9   7       65.95       72.55      9.00 o 
  -2   9   7     1132.81     1194.85     30.73 o 
  -1   9   7     1002.24      992.10     30.78 o 
   0   9   7       65.55       98.87     10.33 o 
   1   9   7      355.32      368.03     13.42 o 
   2   9   7     1521.09     1503.28     33.93 o 
   3   9   7      127.42      119.13      6.77 o 
   4   9   7      334.56      340.16     35.24 o 
   5   9   7      342.20      394.41     43.75 o 
   6   9   7      113.39      154.98     36.22 o 
  -8  10   7      473.29      451.14     66.90 o 
  -6  10   7      187.50      204.18     47.61 o 
  -5  10   7     1016.63      947.64     24.79 o 
  -4  10   7       44.77       56.27      5.88 o 
  -3  10   7      565.22      525.58     16.35 o 
  -2  10   7      761.45      771.06     25.79 o 
  -1  10   7       73.40       97.03     15.83 o 
   0  10   7      407.76      430.88     15.20 o 
   1  10   7      170.52      168.73      7.91 o 
   2  10   7       46.12       48.30      3.82 o 
   3  10   7      138.91      179.62     26.25 o 
   4  10   7       99.45       99.84     26.38 o 
   5  10   7       81.20       81.99     28.79 o 
  -7  11   7      215.24      262.51     69.75 o 
  -6  11   7      603.82      595.06     73.91 o 
  -5  11   7        3.58        2.03      3.94 o 
  -4  11   7     1278.37     1268.62     39.05 o 
  -3  11   7      254.99      254.07     13.90 o 
  -2  11   7      464.60      480.56     19.66 o 
  -1  11   7     1268.42     1254.77     33.63 o 
   0  11   7       57.08       79.10      9.72 o 
   1  11   7      546.62      587.52     16.69 o 
   2  11   7     1028.27      983.41     47.68 o 
   3  11   7       16.15       22.22     15.78 o 
   4  11   7      459.61      495.12     37.74 o 
   5  11   7       96.12      132.75     30.20 o 
  -6  12   7        9.09        3.89     25.05 o 
  -5  12   7      244.54      244.31     14.95 o 
  -4  12   7       25.83       40.84      6.60 o 
  -3  12   7      103.61      104.78      9.96 o 
  -2  12   7      561.58      610.96     25.76 o 
  -1  12   7       44.78       47.59      9.15 o 
   0  12   7      393.54      415.41     16.03 o 
   1  12   7       46.92       63.72      7.56 o 
   2  12   7      298.48      328.21     29.94 o 
   3  12   7      109.08      157.50     32.44 o 
   4  12   7        0.22        9.97     22.69 o 
  -5  13   7       24.25       15.07     21.42 o 
  -4  13   7       58.88       64.13     12.50 o 
  -3  13   7      142.75      148.42      9.12 o 
  -2  13   7       16.43       18.56      7.50 o 
  -1  13   7      450.33      452.79     16.69 o 
   0  13   7       12.81        9.92      4.74 o 
   1  13   7      214.48      191.68      8.66 o 
   2  13   7      253.82      270.53     28.77 o 
   3  13   7      109.86      113.94     27.20 o 
   4  13   7      112.17      103.86     34.85 o 
  -5  14   7      150.17      211.64     51.06 o 
  -4  14   7        4.53        0.09      7.69 o 
  -3  14   7       68.44       90.95     19.55 o 
  -2  14   7       12.72       18.21      5.81 o 
  -1  14   7       27.13       31.49      7.45 o 
   0  14   7        1.49       -0.05      3.77 o 
   1  14   7       11.22        7.88     12.94 o 
   2  14   7       18.88        9.55     16.11 o 
   3  14   7       43.95       69.28     25.50 o 
  -4  15   7       67.13      115.35     46.84 o 
  -3  15   7       45.95       41.23     25.13 o 
  -2  15   7        3.51        0.51      5.69 o 
  -1  15   7       61.01       66.16     14.17 o 
   0  15   7       21.17       28.15     14.55 o 
   1  15   7        0.29        6.50     14.74 o 
   2  15   7       74.79       85.61     22.87 o 
  -3  16   7       20.15       18.37     13.92 o 
  -2  16   7       63.05       83.79     13.11 o 
  -1  16   7        0.78        0.72      5.22 o 
   0  16   7       10.73       10.80     12.15 o 
   1  16   7       14.16        0.99     12.83 o 
  -9   0   8       65.14       57.14     35.66 o 
  -8   0   8     3402.74     3667.36    240.61 o 
  -7   0   8      939.31     1026.52     71.39 o 
  -6   0   8     2330.77     2268.53     87.64 o 
  -5   0   8     4694.47     4772.79    142.88 o 
  -4   0   8     1102.21     1132.52     58.05 o 
  -3   0   8     3416.29     3165.57    133.32 o 
  -2   0   8     2539.38     2249.46     80.44 o 
  -1   0   8     1259.52     1399.58     54.27 o 
   0   0   8       35.65       78.55     14.73 o 
   1   0   8      898.56      894.89     37.21 o 
   2   0   8      172.97      145.94     35.52 o 
   3   0   8      657.12      617.16     38.56 o 
   4   0   8      366.51      386.47     34.12 o 
   5   0   8     1879.06     2001.36     71.82 o 
   6   0   8      366.16      306.83     36.21 o 
   7   0   8       28.90       34.37     19.63 o 
  -9   1   8      699.73      803.06     53.03 o 
  -8   1   8      100.51      135.03     49.42 o 
  -7   1   8      290.59      318.85     22.96 o 
  -6   1   8     6590.66     6636.67    182.25 o 
  -5   1   8       22.14       28.33      6.21 o 
  -4   1   8     2896.66     2640.08     47.38 o 
  -3   1   8     2539.44     2633.38     79.45 o 
  -2   1   8      243.81      217.20     14.68 o 
  -1   1   8     4526.23     4548.96     96.77 o 
   0   1   8     1101.97     1016.45     27.51 o 
   1   1   8      546.52      416.18     19.54 o 
   2   1   8     4549.83     4677.00     94.44 o 
   3   1   8        4.47        8.80      9.29 o 
   4   1   8      421.83      425.57     27.36 o 
   5   1   8      410.47      394.14     20.51 o 
   6   1   8      215.46      220.03     18.94 o 
   7   1   8      390.31      371.08     23.00 o 
  -9   2   8       74.19       47.18     16.28 o 
  -8   2   8     1849.30     1859.52     90.85 o 
  -7   2   8      442.37      437.15     19.82 o 
  -6   2   8      210.42      215.42     17.46 o 
  -5   2   8     7829.01     6843.96    800.94 o 
  -4   2   8     3054.52     2959.54     79.43 o 
  -3   2   8     4709.20     4491.69    113.75 o 
  -2   2   8    29354.99    30869.52    890.01 o 
  -1   2   8        2.46       15.81      6.94 o 
   0   2   8     5622.11     5843.34    110.19 o 
   1   2   8     4202.91     4543.65     90.67 o 
   2   2   8     2323.81     2293.06     51.20 o 
   3   2   8     1775.58     1830.73     47.37 o 
   4   2   8       13.68       15.64      9.07 o 
   5   2   8     1738.64     1732.80     42.10 o 
   6   2   8      207.51      197.55     17.31 o 
   7   2   8      119.50      107.34     15.95 o 
  -9   3   8      218.53      251.65     24.84 o 
  -8   3   8       74.33       85.57     16.35 o 
  -7   3   8       52.84       74.23     11.34 o 
  -6   3   8     4104.67     4226.29    197.71 o 
  -5   3   8       82.50      101.03     14.43 o 
  -4   3   8     2507.43     2418.26    128.21 o 
  -3   3   8     6719.63     7171.51    187.49 o 
  -2   3   8      677.50      602.47     17.89 o 
  -1   3   8    18548.40    20425.16    426.86 o 
   0   3   8     1342.11     1610.16     34.61 o 
   1   3   8     5757.81     6040.54    119.84 o 
   2   3   8     5336.71     5580.36    112.46 o 
   3   3   8      329.64      285.85     18.67 o 
   4   3   8      868.78      851.91     29.23 o 
   5   3   8       67.45       80.26     14.14 o 
   6   3   8      533.88      451.45     27.18 o 
   7   3   8      113.29      112.06     16.25 o 
  -9   4   8        1.25        7.13      9.06 o 
  -8   4   8      392.30      425.49     21.31 o 
  -7   4   8        6.13        6.85      6.68 o 
  -6   4   8      563.99      510.48     21.47 o 
  -5   4   8     1098.29     1134.57     41.31 o 
  -4   4   8      251.38      255.95     20.48 o 
  -3   4   8     4765.17     4695.24    104.72 o 
  -2   4   8     1612.83     1780.46     39.11 o 
  -1   4   8       60.03       52.50      8.88 o 
   0   4   8     1496.24     1360.86     31.95 o 
   1   4   8      552.99      593.68     22.20 o 
   2   4   8     2367.26     2403.81     52.74 o 
   3   4   8      919.60      835.59     27.03 o 
   4   4   8      219.72      217.20     17.36 o 
   5   4   8     1622.73     1615.25     47.95 o 
   6   4   8        2.22        6.68      9.97 o 
  -9   5   8      128.05      144.47     16.68 o 
  -8   5   8        0.24        2.85      6.33 o 
  -7   5   8       87.79       96.17     15.18 o 
  -6   5   8      617.22      585.66     25.21 o 
  -5   5   8      136.30      156.26     13.66 o 
  -4   5   8       33.52      172.81    125.07 o 
  -3   5   8        1.52        3.74      7.02 o 
  -2   5   8       36.70       28.31      8.71 o 
  -1   5   8      464.26      429.91     16.11 o 
   0   5   8      312.35      329.99     14.81 o 
   1   5   8      644.86      600.21     17.05 o 
   2   5   8      129.61      123.70     12.77 o 
   3   5   8       38.28       43.15      9.18 o 
   4   5   8      142.71      138.66     14.72 o 
   5   5   8       10.00        9.58      7.66 o 
   6   5   8      337.40      345.37     20.62 o 
  -9   6   8       25.48       10.98     33.94 o 
  -8   6   8      128.21      117.91     14.08 o 
  -7   6   8      173.57      194.88     14.61 o 
  -6   6   8       56.52       79.91      9.72 o 
  -5   6   8      224.68      159.37     30.25 o 
  -4   6   8      289.94      328.76     22.00 o 
  -3   6   8      140.13      155.38      8.42 o 
  -2   6   8        2.62        0.98      3.74 o 
  -1   6   8      510.83      570.36     19.50 o 
   0   6   8      631.41      691.94     22.28 o 
   1   6   8        7.66       14.08      6.86 o 
   2   6   8      573.39      585.10     23.31 o 
   3   6   8       31.35       31.15     12.00 o 
   4   6   8      264.83      294.28     14.05 o 
   5   6   8      139.09      144.75     17.44 o 
   6   6   8       10.16       12.51     21.39 o 
  -8   7   8        9.82       11.14      6.46 o 
  -7   7   8       87.65       91.85     16.53 o 
  -6   7   8      147.24      141.47     15.21 o 
  -5   7   8        1.37       -2.00      3.96 o 
  -4   7   8       58.01       46.81      3.46 o 
  -3   7   8      117.87      117.18     12.88 o 
  -2   7   8       73.82       81.75      8.15 o 
  -1   7   8      888.62      917.17     20.40 o 
   0   7   8      131.26      150.84     13.90 o 
   1   7   8      471.80      501.39     19.27 o 
   2   7   8      206.79      200.24     12.28 o 
   3   7   8       48.69       56.47      6.95 o 
   4   7   8       22.14       24.34      7.25 o 
   5   7   8       26.55       19.33      9.24 o 
   6   7   8       14.07       11.48     18.50 o 
  -8   8   8        4.44        0.56     14.28 o 
  -7   8   8        6.85        8.02      8.72 o 
  -6   8   8      128.58      109.53     15.49 o 
  -5   8   8       27.78       21.42      8.19 o 
  -4   8   8       13.24       15.09      5.65 o 
  -3   8   8      734.47      739.78     28.46 o 
  -2   8   8       13.11       19.09      7.74 o 
  -1   8   8       18.77       32.17      6.64 o 
   0   8   8        9.04        7.84      5.79 o 
   1   8   8       13.21       12.60      7.23 o 
   2   8   8      131.41      140.99     11.58 o 
   3   8   8        2.77        1.62      4.56 o 
   4   8   8       23.48       22.21      4.28 o 
   5   8   8        8.73       -5.22     29.05 o 
   6   8   8        4.96       -3.16     22.35 o 
  -8   9   8       14.08        7.88     23.33 o 
  -7   9   8        1.15       98.96     39.47 o 
  -6   9   8       15.25       12.31      5.47 o 
  -5   9   8       23.85       13.80      5.77 o 
  -4   9   8        0.36        2.82      3.48 o 
  -3   9   8      193.17      182.37     11.05 o 
  -2   9   8      323.60      265.98     17.89 o 
  -1   9   8        8.40       15.85      7.17 o 
   0   9   8      202.34      190.37     13.01 o 
   1   9   8       57.51       41.70      9.16 o 
   2   9   8        0.23        1.43      4.04 o 
   3   9   8      192.12      162.40     18.82 o 
   4   9   8        0.62       10.88     17.23 o 
   5   9   8       12.94       17.90     21.86 o 
  -8  10   8       36.49       26.21     59.57 o 
  -6  10   8       11.92      315.26     92.19 o 
  -5  10   8        7.40        8.28      2.74 o 
  -4  10   8      214.25      207.19     12.57 o 
  -3  10   8        1.13        1.62      3.47 o 
  -2  10   8      160.84      169.90     13.20 o 
  -1  10   8      273.94      292.46     17.72 o 
   0  10   8      581.19      634.72     18.37 o 
   1  10   8      308.20      321.08     14.79 o 
   2  10   8       24.02       25.58      3.65 o 
   3  10   8      214.98      228.14     29.14 o 
   4  10   8        3.68        3.18     13.41 o 
   5  10   8      152.52      139.41     38.96 o 
  -6  11   8      178.04      252.78     95.84 o 
  -5  11   8       74.65       69.67      9.68 o 
  -4  11   8      550.39      531.60     43.50 o 
  -3  11   8      369.44      361.25     18.20 o 
  -2  11   8      191.93      206.57     18.03 o 
  -1  11   8      383.25      385.70     16.37 o 
   0  11   8        4.10        2.69      4.72 o 
   1  11   8       65.51       61.16      6.48 o 
   2  11   8       14.16       19.99      4.36 o 
   3  11   8      109.05      117.52     25.97 o 
   4  11   8        8.06        2.59     15.55 o 
   5  11   8        3.11       -0.61     24.71 o 
  -6  12   8       42.89       37.56     37.24 o 
  -5  12   8      318.81      294.56     60.45 o 
  -4  12   8       44.19       55.74      9.89 o 
  -3  12   8      279.22      281.72     12.83 o 
  -2  12   8       96.57      118.18     15.38 o 
  -1  12   8      323.53      312.03     13.81 o 
   0  12   8      296.06      305.51     13.42 o 
   1  12   8       21.00       19.40      4.52 o 
   2  12   8       86.80       83.97     25.14 o 
   3  12   8       96.62      120.44     26.55 o 
   4  12   8        0.60        5.18     16.89 o 
  -5  13   8       90.37       90.55     38.42 o 
  -4  13   8      417.89      407.35     28.76 o 
  -3  13   8      139.28      144.16      9.80 o 
  -2  13   8      140.04      143.69     11.93 o 
  -1  13   8      248.08      260.17     14.01 o 
   0  13   8        0.12        2.10      4.41 o 
   1  13   8      128.25      146.46     24.41 o 
   2  13   8       12.24       10.78     14.99 o 
   3  13   8      133.41      152.22     33.84 o 
  -5  14   8      173.84      206.75     39.73 o 
  -4  14   8        5.70        0.98     11.04 o 
  -3  14   8       89.58      123.46     15.60 o 
  -2  14   8       80.95       87.24      8.83 o 
  -1  14   8        2.44        6.08      6.27 o 
   0  14   8      209.59      228.86     14.77 o 
   1  14   8      103.68      107.65     32.22 o 
   2  14   8       71.83       85.37     23.08 o 
   3  14   8      102.44       77.01     48.44 o 
  -4  15   8      507.37      519.84     38.87 o 
  -3  15   8      278.07      265.44     21.55 o 
  -2  15   8      179.42      203.17     12.85 o 
  -1  15   8      284.15      283.50     14.18 o 
   0  15   8        1.41        0.62      6.44 o 
   1  15   8      102.51      114.24     21.06 o 
   2  15   8       42.28       27.87     22.08 o 
  -3  16   8      137.66      132.41     22.41 o 
  -2  16   8      273.82      259.33     17.75 o 
  -1  16   8       81.75       72.02     12.49 o 
   0  16   8      188.35      197.55     22.95 o 
  -9   1   9       87.04       99.99     21.22 o 
  -8   1   9      114.42      115.16     21.15 o 
  -7   1   9        1.80        1.23      7.06 o 
  -6   1   9      734.17      714.40     27.45 o 
  -5   1   9      272.70      264.73      9.57 o 
  -4   1   9      761.99      730.16     33.67 o 
  -3   1   9      496.11      496.34     22.46 o 
  -2   1   9        0.60        3.54      5.91 o 
  -1   1   9      411.16      363.61     17.28 o 
   0   1   9     1650.63     1636.92     45.66 o 
   1   1   9      197.36      230.35     17.58 o 
   2   1   9      418.28      492.73     23.39 o 
   3   1   9       26.29       36.16     11.34 o 
   4   1   9      149.02      160.46     15.14 o 
   5   1   9       32.57       33.98     11.21 o 
   6   1   9        3.07        3.50      8.38 o 
  -9   2   9        0.61        2.44      8.87 o 
  -8   2   9       87.62      102.15     16.35 o 
  -7   2   9      192.68      178.23     14.15 o 
  -6   2   9      170.04      169.57     18.37 o 
  -5   2   9      939.01      910.94     28.29 o 
  -4   2   9        5.89        5.59      2.10 o 
  -3   2   9     2987.20     3048.44     83.80 o 
  -2   2   9       20.61       29.92     11.05 o 
  -1   2   9     2539.44     2774.58     60.52 o 
   0   2   9      116.78       78.06     11.49 o 
   1   2   9      556.96      575.15     21.41 o 
   2   2   9     1527.03     1591.11     43.45 o 
   3   2   9      133.90      137.61     14.33 o 
   4   2   9      321.95      302.21     18.72 o 
   5   2   9       39.46       51.59     13.35 o 
   6   2   9       27.86       16.98     12.23 o 
  -9   3   9      138.84      148.49     19.16 o 
  -8   3   9        0.41        1.04      6.82 o 
  -7   3   9       80.11       91.03     11.28 o 
  -6   3   9       49.04       67.32     16.73 o 
  -5   3   9      241.91      273.14     51.39 o 
  -4   3   9      255.08      308.06     19.54 o 
  -3   3   9       34.65       35.17      4.27 o 
  -2   3   9      234.32      209.18     10.69 o 
  -1   3   9       28.11       24.94      7.92 o 
   0   3   9      411.45      462.75     17.40 o 
   1   3   9      808.71      722.43     23.04 o 
   2   3   9      374.28      397.82     20.82 o 
   3   3   9       51.92       65.66     12.74 o 
   4   3   9       84.44       93.09     13.59 o 
   5   3   9       16.62       28.00     12.20 o 
   6   3   9       35.69       48.23     14.10 o 
  -9   4   9       89.10       96.00     19.49 o 
  -8   4   9      118.56      158.98     21.23 o 
  -7   4   9        5.06        1.53      5.03 o 
  -6   4   9     1002.34     1031.60     44.72 o 
  -5   4   9       50.95       59.24     12.29 o 
  -4   4   9     1967.77     1978.25     68.97 o 
  -3   4   9     2672.22     2468.15     55.89 o 
  -2   4   9     1020.19     1186.50     29.46 o 
  -1   4   9     2990.95     2965.83     56.05 o 
   0   4   9      253.09      197.26     14.31 o 
   1   4   9      215.63      252.54     16.59 o 
   2   4   9     2736.23     2685.78     57.60 o 
   3   4   9      904.62      930.89     30.11 o 
   4   4   9       40.96       36.87     10.38 o 
   5   4   9     1139.09     1107.15     36.32 o 
   6   4   9      123.06      145.63     15.13 o 
  -9   5   9      134.58      146.76     17.23 o 
  -8   5   9        9.32        7.67      8.80 o 
  -7   5   9       37.05       29.03      9.18 o 
  -6   5   9      241.52      244.04     22.62 o 
  -5   5   9      254.41      275.35     20.02 o 
  -4   5   9      257.38      187.18     19.98 o 
  -3   5   9       31.71       41.60      9.50 o 
  -2   5   9      449.49      398.10     15.27 o 
  -1   5   9     1826.26     1784.24     40.87 o 
   0   5   9      559.87      467.75     17.75 o 
   1   5   9     1251.35     1219.06     31.69 o 
   2   5   9      782.66      804.61     25.85 o 
   3   5   9      149.56      145.57     12.54 o 
   4   5   9     1409.58     1414.33     39.94 o 
   5   5   9       87.10      112.65     19.70 o 
   6   5   9      481.77      458.76     24.03 o 
  -9   6   9       38.71       59.04     19.58 o 
  -8   6   9      361.39      387.91     20.74 o 
  -7   6   9      214.24      237.27     19.72 o 
  -6   6   9      487.78      543.06     33.23 o 
  -5   6   9     1223.98     1237.70     45.67 o 
  -4   6   9       84.69      102.31     15.68 o 
  -3   6   9     4055.91     4240.79     98.91 o 
  -2   6   9     1373.42     1286.75     65.89 o 
  -1   6   9     2341.42     2371.65     50.97 o 
   0   6   9     2846.37     2771.20     58.39 o 
   1   6   9      165.96      171.17     14.13 o 
   2   6   9     4338.68     4210.82     91.15 o 
   3   6   9      944.83      916.15     26.71 o 
   4   6   9      146.60      136.54     14.97 o 
   5   6   9     1775.59     1650.13     42.67 o 
   6   6   9       98.77       87.62     13.36 o 
  -8   7   9       46.43       55.40      9.47 o 
  -7   7   9      337.78      309.17     20.49 o 
  -6   7   9      741.16      704.29     62.16 o 
  -5   7   9      467.23      434.96     27.37 o 
  -4   7   9     1176.12     1205.69     39.38 o 
  -3   7   9      550.29      580.03     16.50 o 
  -2   7   9     2905.48     3005.28     53.33 o 
  -1   7   9     3057.48     3141.97     66.12 o 
   0   7   9      442.45      448.93     21.46 o 
   1   7   9     7270.44     7373.08    140.18 o 
   2   7   9      117.89      106.71     13.57 o 
   3   7   9     2019.25     2051.80     47.86 o 
   4   7   9     1702.06     1700.55     46.10 o 
   5   7   9      158.29      142.10     12.54 o 
   6   7   9      793.46      734.87     48.25 o 
  -7   8   9       42.02       44.39      7.82 o 
  -6   8   9     1663.26     1613.04     43.54 o 
  -5   8   9      832.93      781.33     31.45 o 
  -4   8   9      273.85      272.24     10.10 o 
  -3   8   9     3517.99     3535.14     72.03 o 
  -2   8   9      504.96      515.01     21.67 o 
  -1   8   9     3116.09     3205.62     61.40 o 
   0   8   9     2098.08     2045.93     46.85 o 
   1   8   9       22.39       30.93     11.80 o 
   2   8   9     4196.66     4096.08     93.82 o 
   3   8   9      391.71      388.27     13.55 o 
   4   8   9      605.57      570.29     23.43 o 
   5   8   9     1378.76     1324.48     69.99 o 
  -7   9   9      695.80      629.11     64.30 o 
  -6   9   9      283.16      270.79     14.29 o 
  -5   9   9     2251.94     2088.30     70.30 o 
  -4   9   9     1609.38     1608.69     41.95 o 
  -3   9   9      694.84      670.64     20.77 o 
  -2   9   9     3589.60     3497.55     76.17 o 
  -1   9   9      970.74     1002.76     26.05 o 
   0   9   9     1643.81     1637.60     38.18 o 
   1   9   9     3406.11     3377.28     74.15 o 
   2   9   9       92.85       98.41     10.59 o 
   3   9   9     1629.86     1645.47     44.64 o 
   4   9   9      869.96      931.74     55.07 o 
   5   9   9       95.42      138.01     38.68 o 
  -6  10   9      814.84      752.03     68.69 o 
  -5  10   9      462.15      476.47     13.56 o 
  -4  10   9      165.24      180.07     11.35 o 
  -3  10   9     2632.18     2626.16     58.32 o 
  -2  10   9      233.57      250.90     17.97 o 
  -1  10   9     2278.65     2267.42     51.74 o 
   0  10   9      847.84      895.08     23.94 o 
   1  10   9       66.49       59.69     10.95 o 
   2  10   9     1219.48     1283.67     31.21 o 
   3  10   9       69.78       64.55      5.60 o 
   4  10   9       75.82       66.71     28.28 o 
   5  10   9      382.61      401.92     47.02 o 
  -6  11   9      260.14      293.77     40.79 o 
  -5  11   9      618.81      574.21     20.47 o 
  -4  11   9      617.21      664.02     32.02 o 
  -3  11   9        0.69       -0.61      4.09 o 
  -2  11   9     1783.05     1790.23     48.28 o 
  -1  11   9      479.29      502.28     18.94 o 
   0  11   9      267.72      267.19     14.48 o 
   1  11   9     1840.86     1864.59     42.65 o 
   2  11   9        0.78        1.29      3.17 o 
   3  11   9      353.90      357.96     39.39 o 
   4  11   9      176.24      191.79     35.11 o 
  -6  12   9      300.13      451.40     68.75 o 
  -5  12   9      358.56      352.76     43.41 o 
  -4  12   9       29.52       55.03      6.94 o 
  -3  12   9      725.70      724.26     25.03 o 
  -2  12   9      150.98      133.27     13.35 o 
  -1  12   9      436.15      442.93     20.89 o 
   0  12   9      166.27      159.16     10.61 o 
   1  12   9        0.28       -1.44      2.82 o 
   2  12   9      359.99      341.27     32.73 o 
   3  12   9       51.58       96.21     26.08 o 
   4  12   9       74.44       93.63     27.33 o 
  -6  13   9      240.09      295.84     66.55 o 
  -5  13   9      239.63      255.56     41.32 o 
  -4  13   9      277.90      277.23     14.70 o 
  -3  13   9        9.94       13.25      5.96 o 
  -2  13   9      282.12      284.46     15.39 o 
  -1  13   9       80.84       94.18     12.39 o 
   0  13   9       76.86       92.44      9.69 o 
   1  13   9      199.09      203.29     29.17 o 
   2  13   9        0.31       -3.81     15.58 o 
   3  13   9       68.28       80.79     27.61 o 
  -5  14   9      164.26      169.97     48.50 o 
  -4  14   9        0.83       -2.49      9.05 o 
  -3  14   9      385.00      404.31     17.23 o 
  -2  14   9       84.84       80.98     10.36 o 
  -1  14   9      154.42      167.80     11.32 o 
   0  14   9       64.92       80.55     13.08 o 
   1  14   9        0.28       -1.96      9.89 o 
   2  14   9      128.21      176.89     50.52 o 
  -4  15   9        4.44       36.20     27.55 o 
  -3  15   9       79.62       95.22     18.42 o 
  -2  15   9       27.68       37.66     11.74 o 
  -1  15   9       72.05       78.70      9.88 o 
   0  15   9       11.30       12.09     16.46 o 
   1  15   9       71.88       81.34     23.09 o 
  -2  16   9       40.86       55.52     13.18 o 
  -1  16   9        0.39        4.73      9.15 o 
  -9   0  10      338.21      327.85     43.50 o 
  -8   0  10      257.96      289.71     33.37 o 
  -7   0  10        6.97        5.42      5.33 o 
  -6   0  10     4336.65     4464.66    155.42 o 
  -5   0  10      713.16      687.93     26.19 o 
  -4   0  10      295.93      238.68     31.98 o 
  -3   0  10    17233.22    19048.81   1057.37 o 
  -2   0  10     1167.14     1351.17     50.79 o 
  -1   0  10    15383.83    16318.91    530.64 o 
   0   0  10      570.00      571.08     39.01 o 
   1   0  10     2265.72     2309.99     81.08 o 
   2   0  10     4916.38     4988.08    176.99 o 
   3   0  10       36.36       34.33     16.65 o 
   4   0  10     2031.08     2024.50     72.48 o 
   5   0  10      758.07      730.78     50.77 o 
   6   0  10      127.23      140.70     26.16 o 
  -9   1  10       30.27       21.20     15.19 o 
  -8   1  10      702.32      718.58     25.43 o 
  -7   1  10     1151.25     1133.26     34.09 o 
  -6   1  10       31.20       36.12      4.26 o 
  -5   1  10     4755.34     4899.08    124.32 o 
  -4   1  10     1154.31     1030.47     43.31 o 
  -3   1  10     4874.76     5026.88    138.90 o 
  -2   1  10     5678.01     5814.86    131.19 o 
  -1   1  10       53.62       40.36     11.72 o 
   0   1  10     2512.33     2500.97     64.63 o 
   1   1  10     6977.41     7335.86    167.72 o 
   2   1  10      789.84      882.30     33.13 o 
   3   1  10      611.17      600.25     35.24 o 
   4   1  10      400.07      421.44     21.12 o 
   5   1  10      479.14      489.49     27.01 o 
   6   1  10      463.52      432.34     25.02 o 
  -9   2  10      163.60      177.08     25.39 o 
  -8   2  10      335.33      388.42     21.69 o 
  -7   2  10      156.34      169.69     13.40 o 
  -6   2  10     2660.85     2686.72     86.76 o 
  -5   2  10      181.47      173.44     19.74 o 
  -4   2  10     1124.82      996.21     42.88 o 
  -3   2  10     6216.09     6106.02    158.07 o 
  -2   2  10      114.19      104.36     12.41 o 
  -1   2  10     4010.07     4021.30     90.61 o 
   0   2  10      240.60      179.81     13.93 o 
   1   2  10      173.12      178.08     15.29 o 
   2   2  10     1692.12     1616.02     48.72 o 
   3   2  10      258.04      278.74     17.99 o 
   4   2  10     1016.52     1036.06     34.41 o 
   5   2  10      386.80      378.84     22.91 o 
   6   2  10        3.51        1.73      7.38 o 
  -9   3  10       32.35       34.68     13.21 o 
  -8   3  10      510.65      515.12     25.26 o 
  -7   3  10      579.64      595.73     26.53 o 
  -6   3  10       11.78       12.53      9.18 o 
  -5   3  10     1970.25     1983.42     59.33 o 
  -4   3  10       10.33       12.15      9.93 o 
  -3   3  10     2440.49     2643.08     59.83 o 
  -2   3  10     1310.17     1165.22     28.34 o 
  -1   3  10        2.29       17.90      8.54 o 
   0   3  10      473.22      422.89     18.82 o 
   1   3  10     2609.41     2707.70     59.46 o 
   2   3  10       50.00       45.61     12.83 o 
   3   3  10       16.88       18.81     10.97 o 
   4   3  10      304.49      331.75     23.72 o 
   5   3  10        4.71       10.20      9.83 o 
   6   3  10      133.11      154.50     18.47 o 
  -9   4  10      197.52      211.78     16.68 o 
  -8   4  10        4.23        2.12      6.41 o 
  -7   4  10       77.76      101.64     17.93 o 
  -6   4  10      815.22      846.73     74.49 o 
  -5   4  10        3.96        7.96      8.61 o 
  -4   4  10        9.76       10.33      8.41 o 
  -3   4  10     2687.40     2770.47     57.59 o 
  -2   4  10      274.66      317.44     14.10 o 
  -1   4  10      737.79      691.03     20.34 o 
   0   4  10      124.41      110.93     11.05 o 
   1   4  10      124.36      137.49     13.15 o 
   2   4  10     1387.99     1340.17     38.27 o 
   3   4  10      187.84      190.08     17.70 o 
   4   4  10      215.78      207.80     18.84 o 
   5   4  10      290.12      305.01     18.80 o 
   6   4  10       26.00       21.21     10.51 o 
  -9   5  10      135.44      129.52     14.48 o 
  -8   5  10      231.92      240.76     16.46 o 
  -7   5  10      352.09      348.44     20.33 o 
  -6   5  10       41.35       37.98     16.30 o 
  -5   5  10      307.29      264.02     22.14 o 
  -4   5  10        7.69       13.91      9.46 o 
  -3   5  10        1.86        4.58      4.91 o 
  -2   5  10      104.03      100.96     10.24 o 
  -1   5  10      743.68      824.50     26.85 o 
   0   5  10       37.99       31.91     10.42 o 
   1   5  10     1886.76     1884.85     50.99 o 
   2   5  10        6.18       12.42      8.18 o 
   3   5  10       13.34       17.03     10.26 o 
   4   5  10      321.04      355.98     24.06 o 
   5   5  10       30.27       34.44     10.48 o 
   6   5  10      278.65      299.85     19.58 o 
  -9   6  10        1.01        0.74      8.59 o 
  -8   6  10      106.63      139.30     35.68 o 
  -7   6  10        0.03        2.05      5.70 o 
  -6   6  10      247.86      308.52     46.65 o 
  -5   6  10      365.80      357.46     21.35 o 
  -4   6  10        8.31       19.27      8.67 o 
  -3   6  10      811.86      811.19     29.53 o 
  -2   6  10      610.32      666.25     23.85 o 
  -1   6  10       56.35       73.51     11.13 o 
   0   6  10      415.08      430.25     17.22 o 
   1   6  10      231.12      230.24     14.92 o 
   2   6  10     1012.76      951.25     33.42 o 
   3   6  10      499.21      496.24     19.14 o 
   4   6  10      730.04      686.77     27.80 o 
   5   6  10      362.78      328.97     20.87 o 
   6   6  10        0.15       -1.25     13.85 o 
  -8   7  10       26.17       26.57     16.52 o 
  -7   7  10      387.31      419.71     84.14 o 
  -6   7  10      797.94      846.41     58.92 o 
  -5   7  10       99.89      179.29     63.07 o 
  -4   7  10      525.90      496.76     21.64 o 
  -3   7  10        9.81       10.85      7.93 o 
  -2   7  10      966.80      972.21     24.89 o 
  -1   7  10      314.89      283.80     14.41 o 
   0   7  10      489.07      468.16     21.45 o 
   1   7  10      664.82      676.12     21.76 o 
   2   7  10       50.14       53.74     10.33 o 
   3   7  10       46.54       46.03      8.43 o 
   4   7  10       37.28       37.68      9.84 o 
   5   7  10       73.61       74.32     19.73 o 
  -7   8  10       92.33       85.66     13.26 o 
  -6   8  10       37.42       25.42      8.34 o 
  -5   8  10      184.47      171.22     24.48 o 
  -4   8  10       22.71       27.39      8.52 o 
  -3   8  10     1087.01     1140.62     28.69 o 
  -2   8  10        9.64        3.96      5.00 o 
  -1   8  10      515.65      522.41     22.48 o 
   0   8  10        0.07        2.98      7.08 o 
   1   8  10      222.39      229.78     15.05 o 
   2   8  10      375.19      411.74     17.60 o 
   3   8  10       41.87       52.62      8.41 o 
   4   8  10      173.86      162.09     14.90 o 
   5   8  10       19.53       33.40     28.87 o 
  -7   9  10        0.56      174.21     41.27 o 
  -6   9  10       65.01       71.79     12.21 o 
  -5   9  10       16.12        7.52      8.69 o 
  -4   9  10       34.74       16.25      7.88 o 
  -3   9  10      234.43      250.66     13.04 o 
  -2   9  10      147.81      139.12     18.69 o 
  -1   9  10       80.20       67.13      9.61 o 
   0   9  10      801.65      816.39     22.67 o 
   1   9  10       30.38       44.64     10.13 o 
   2   9  10      294.53      256.98     16.70 o 
   3   9  10        3.16        6.57      5.67 o 
   4   9  10      119.85       73.08     64.32 o 
   5   9  10       14.81       27.51     35.15 o 
  -7  10  10       60.22       68.85     49.60 o 
  -6  10  10       84.94       89.93     22.93 o 
  -5  10  10      247.32      271.07     34.86 o 
  -4  10  10       18.53       15.86      6.89 o 
  -3  10  10      541.38      582.90     31.16 o 
  -2  10  10      102.39      109.89     13.51 o 
  -1  10  10      506.34      510.12     20.77 o 
   0  10  10      519.35      492.28     17.51 o 
   1  10  10        7.68        6.70      5.86 o 
   2  10  10      165.99      166.59     10.74 o 
   3  10  10       19.26        7.79     14.97 o 
   4  10  10        3.93        9.53     21.99 o 
  -6  11  10       11.17       -4.37     24.38 o 
  -5  11  10      138.84      137.98     13.37 o 
  -4  11  10      470.40      487.96     20.46 o 
  -3  11  10       81.53       82.50     10.05 o 
  -2  11  10      792.84      798.01     26.26 o 
  -1  11  10      567.46      608.23     21.00 o 
   0  11  10      103.22      125.93     11.08 o 
   1  11  10      582.99      588.00     19.04 o 
   2  11  10        1.99        2.62      4.11 o 
   3  11  10      197.93      249.44     34.36 o 
   4  11  10      175.02      193.59     37.10 o 
  -6  12  10      368.33      456.40     78.25 o 
  -5  12  10       64.02       93.70     33.18 o 
  -4  12  10      634.00      691.07     18.11 o 
  -3  12  10      398.22      420.50     18.06 o 
  -2  12  10       36.05       30.96      8.59 o 
  -1  12  10      705.85      715.51     23.89 o 
   0  12  10      605.07      626.36     21.78 o 
   1  12  10       38.46       50.99      8.29 o 
   2  12  10      500.02      493.59     37.21 o 
   3  12  10       47.03       45.68     21.55 o 
  -6  13  10       18.44        4.52     29.65 o 
  -5  13  10      443.62      442.11     59.28 o 
  -4  13  10      199.70      205.63     12.05 o 
  -3  13  10       41.03       41.22      9.10 o 
  -2  13  10      442.58      442.47     20.10 o 
  -1  13  10        9.06        5.92      5.78 o 
   0  13  10       72.27       73.91      8.71 o 
   1  13  10      136.35      176.06     28.41 o 
   2  13  10        0.57       12.60     17.10 o 
   3  13  10      111.90      131.98     37.99 o 
  -5  14  10       82.10      130.14     45.58 o 
  -4  14  10      173.24      177.10     31.54 o 
  -3  14  10      293.65      290.90     15.81 o 
  -2  14  10       43.67       44.45     10.01 o 
  -1  14  10      328.78      340.34     15.17 o 
   0  14  10       63.36       70.66     19.64 o 
   1  14  10       43.58       39.97     24.10 o 
   2  14  10      107.97      138.90     28.48 o 
  -4  15  10      156.77      145.28     28.58 o 
  -3  15  10        0.49        1.05      7.99 o 
  -2  15  10      431.54      399.87     20.20 o 
  -1  15  10       24.61       26.17      9.97 o 
   0  15  10      160.24      163.28     21.63 o 
   1  15  10      149.14      185.48     71.66 o 
  -9   1  11        5.01       11.31     12.02 o 
  -8   1  11        1.41       -6.40      6.40 o 
  -7   1  11      107.86      119.77     18.46 o 
  -6   1  11        5.31        3.32      3.66 o 
  -5   1  11      107.25      109.27      7.80 o 
  -4   1  11      211.74      203.85     23.66 o 
  -3   1  11      208.38      204.98     18.25 o 
  -2   1  11      106.59       98.41     14.90 o 
  -1   1  11      103.76      108.32     14.00 o 
   0   1  11       10.09       22.08     10.47 o 
   1   1  11      149.99      132.38     19.17 o 
   2   1  11       46.93       57.51     16.59 o 
   3   1  11      113.40      108.78     13.84 o 
   4   1  11       13.80       13.28     11.28 o 
   5   1  11        0.39        2.27      9.10 o 
   6   1  11        1.52       -1.56      7.15 o 
  -9   2  11      109.15       98.93     18.62 o 
  -8   2  11        5.02       12.27      7.64 o 
  -7   2  11        7.57        4.14      9.71 o 
  -6   2  11      540.37      565.70     21.88 o 
  -5   2  11      245.71      230.41     14.53 o 
  -4   2  11      757.13      658.91     59.04 o 
  -3   2  11      700.84      701.47     33.85 o 
  -2   2  11      130.03       97.49     16.41 o 
  -1   2  11      168.27      170.35     15.57 o 
   0   2  11       38.29       69.49     11.87 o 
   1   2  11      235.90      252.32     17.46 o 
   2   2  11      138.28      167.59     19.64 o 
   3   2  11        4.26        3.61      9.76 o 
   4   2  11      254.59      258.84     20.67 o 
   5   2  11       10.33        6.94     10.25 o 
   6   2  11        0.47       -0.39      5.11 o 
  -9   3  11      108.34      102.76     18.77 o 
  -8   3  11       49.41       59.86     11.20 o 
  -7   3  11      823.40      830.23     34.60 o 
  -6   3  11       55.05       49.76     11.58 o 
  -5   3  11      989.96      967.81     54.34 o 
  -4   3  11      490.55      532.10     21.96 o 
  -3   3  11       66.12       77.32     13.90 o 
  -2   3  11     3098.30     3198.40     67.80 o 
  -1   3  11      428.91      445.52     18.90 o 
   0   3  11      493.71      460.57     21.38 o 
   1   3  11      148.77      121.99     17.67 o 
   2   3  11      256.73      262.28     21.88 o 
   3   3  11       27.19       16.81     12.36 o 
   4   3  11      121.41      107.76     17.77 o 
   5   3  11       54.48       58.50     20.77 o 
   6   3  11      210.40      191.28     20.48 o 
  -9   4  11      476.62      514.61     32.52 o 
  -8   4  11       68.17       53.53     14.01 o 
  -7   4  11      124.07      143.95     14.07 o 
  -6   4  11     1348.95     1351.30     39.87 o 
  -5   4  11      182.09      172.33     23.81 o 
  -4   4  11     2265.23     2176.24     61.72 o 
  -3   4  11     2299.10     2301.50     53.10 o 
  -2   4  11      514.27      514.66     24.79 o 
  -1   4  11     3890.87     3964.37     83.98 o 
   0   4  11     1203.30     1194.37     32.59 o 
   1   4  11     2381.66     2539.81     56.61 o 
   2   4  11     2775.77     2569.19     61.24 o 
   3   4  11        6.50        6.02     10.34 o 
   4   4  11     1969.06     1891.40     57.77 o 
   5   4  11      126.07      122.98     17.69 o 
   6   4  11       96.39      108.02     21.32 o 
  -9   5  11       96.78       88.87     17.96 o 
  -8   5  11      327.91      338.04     29.23 o 
  -7   5  11     1337.19     1274.36     46.06 o 
  -6   5  11      189.39      215.36     15.18 o 
  -5   5  11      478.08      451.49     32.86 o 
  -4   5  11      579.29      574.71     25.77 o 
  -3   5  11      309.50      354.29     19.15 o 
  -2   5  11     1944.03     2073.42     57.82 o 
  -1   5  11        6.79        0.55      5.04 o 
   0   5  11     1946.99     1942.84     44.00 o 
   1   5  11     1075.57     1051.52     32.99 o 
   2   5  11     1193.03     1189.72     35.17 o 
   3   5  11      515.32      542.38     26.71 o 
   4   5  11        8.85       10.91      9.19 o 
   5   5  11      501.16      501.25     26.42 o 
  -9   6  11      705.53      658.96     33.07 o 
  -8   6  11      159.01      171.70     17.63 o 
  -7   6  11      155.91      161.66     16.60 o 
  -6   6  11     1236.10     1178.39     46.20 o 
  -5   6  11       36.52       30.83     18.97 o 
  -4   6  11      537.61      547.84     23.44 o 
  -3   6  11      678.09      654.00     25.21 o 
  -2   6  11       72.01       69.87     11.63 o 
  -1   6  11      527.04      523.50     25.48 o 
   0   6  11       87.80       98.94     16.88 o 
   1   6  11     1058.69     1061.10     33.99 o 
   2   6  11      441.77      459.92     22.89 o 
   3   6  11       97.55      102.63     13.99 o 
   4   6  11     1083.22     1061.69     35.61 o 
   5   6  11        3.04        0.29      6.55 o 
  -8   7  11      321.43      263.65     21.26 o 
  -7   7  11     1121.76     1084.68     45.31 o 
  -6   7  11        4.81       -1.26      5.63 o 
  -5   7  11     1841.59     1772.03     48.32 o 
  -4   7  11      218.08      209.08     21.48 o 
  -3   7  11      549.65      570.45     25.25 o 
  -2   7  11     1036.51     1004.06     31.20 o 
  -1   7  11      535.16      525.58     24.76 o 
   0   7  11       86.39       84.16     14.32 o 
   1   7  11      137.78      154.01     19.33 o 
   2   7  11      353.37      357.54     19.18 o 
   3   7  11       56.71       89.63     12.94 o 
   4   7  11       32.62       31.60     10.09 o 
   5   7  11      197.83      170.86     36.39 o 
  -7   8  11       46.66       58.03     14.67 o 
  -6   8  11      440.02      445.77     24.07 o 
  -5   8  11       75.77      108.22     19.84 o 
  -4   8  11       77.14       91.78     13.21 o 
  -3   8  11      694.09      674.77     29.86 o 
  -2   8  11       11.19       13.75      8.68 o 
  -1   8  11      213.68      184.61     13.32 o 
   0   8  11      124.99      123.47     19.28 o 
   1   8  11      144.88      141.45     17.77 o 
   2   8  11      137.25      104.83     10.52 o 
   3   8  11       33.51       33.56      9.35 o 
   4   8  11      446.39      391.23     40.22 o 
   5   8  11      118.70      105.88     33.46 o 
  -8   9  11      130.79      148.63     64.81 o 
  -7   9  11      454.29      448.56     19.12 o 
  -6   9  11       37.05       45.39      8.56 o 
  -5   9  11      446.33      437.56     22.05 o 
  -4   9  11      340.94      339.16     18.23 o 
  -3   9  11      268.12      295.88     19.32 o 
  -2   9  11     1007.63     1060.84     29.57 o 
  -1   9  11      196.51      199.07     11.90 o 
   0   9  11      582.85      593.24     23.37 o 
   1   9  11     1919.02     1747.16     48.33 o 
   2   9  11      166.56      165.99     14.90 o 
   3   9  11      791.02      732.03     32.77 o 
   4   9  11      178.80      186.82     46.19 o 
  -7  10  11        2.56       -6.53     60.60 o 
  -6  10  11      290.43      279.83     14.33 o 
  -5  10  11       35.64       69.76     26.96 o 
  -4  10  11        6.42        4.93      6.64 o 
  -3  10  11      735.16      717.38     21.16 o 
  -2  10  11       76.96       74.08     12.04 o 
  -1  10  11      413.53      436.90     18.47 o 
   0  10  11      570.04      577.15     23.56 o 
   1  10  11      182.29      206.51     14.11 o 
   2  10  11      626.92      645.34     28.47 o 
   3  10  11       39.47       30.33     22.15 o 
   4  10  11      525.15      468.55     47.75 o 
  -7  11  11      646.13      700.61     98.48 o 
  -6  11  11      118.95      250.20     41.12 o 
  -5  11  11     1191.50     1094.81     47.28 o 
  -4  11  11      573.51      587.33     18.11 o 
  -3  11  11      448.96      432.45     16.71 o 
  -2  11  11     1764.17     1802.55     43.53 o 
  -1  11  11        0.80        4.10      7.49 o 
   0  11  11      870.15      913.73     28.31 o 
   1  11  11      855.53      856.12     29.05 o 
   2  11  11      296.67      298.64     29.55 o 
   3  11  11      422.30      447.91     48.15 o 
  -6  12  11      587.64      610.20     86.39 o 
  -5  12  11      203.41      190.02     28.75 o 
  -4  12  11      277.20      272.07     16.77 o 
  -3  12  11     1425.99     1399.87     33.57 o 
  -2  12  11       44.11       43.81     10.84 o 
  -1  12  11      916.53      904.10     27.50 o 
   0  12  11       63.93      101.01     12.14 o 
   1  12  11      342.29      358.85     15.30 o 
   2  12  11      160.03      212.96     27.81 o 
   3  12  11        2.49        0.23     15.45 o 
  -6  13  11        1.07        0.11     27.83 o 
  -5  13  11      470.49      476.15     60.54 o 
  -4  13  11      385.08      359.45     14.27 o 
  -3  13  11      263.18      256.10     17.91 o 
  -2  13  11      920.53      895.00     31.62 o 
  -1  13  11       51.01       50.98     10.27 o 
   0  13  11      701.26      685.91     21.40 o 
   1  13  11      397.54      384.85     33.93 o 
   2  13  11      210.97      183.42     37.72 o 
  -5  14  11       43.30       26.77     27.12 o 
  -4  14  11      113.65      147.67     24.05 o 
  -3  14  11      215.70      206.54     14.63 o 
  -2  14  11       11.22       14.84      8.32 o 
  -1  14  11      152.01      154.23     15.08 o 
   0  14  11      117.76      109.41     20.86 o 
   1  14  11       29.57       27.01     21.60 o 
  -3  15  11       28.66       35.16     20.55 o 
  -2  15  11       62.81       77.61     11.72 o 
  -1  15  11        5.17       -1.17     11.22 o 
   0  15  11       17.59       19.28     14.60 o 
  -9   0  12     1198.18     1208.16    134.13 o 
  -8   0  12        3.64       11.42     22.18 o 
  -7   0  12     3531.66     3613.12    142.08 o 
  -6   0  12     1865.20     1918.95     90.89 o 
  -5   0  12     1553.37     1509.86     89.20 o 
  -4   0  12     6365.87     5848.60    266.16 o 
  -3   0  12      847.83      882.22     62.86 o 
  -2   0  12     2410.74     2456.66    101.92 o 
  -1   0  12     2627.24     2458.36     97.17 o 
   0   0  12       32.85       44.65     19.99 o 
   1   0  12     3975.36     4037.43    137.70 o 
   2   0  12      990.80     1017.13     44.09 o 
   3   0  12       99.05      134.76     24.96 o 
   4   0  12     2123.89     2127.07     97.26 o 
   5   0  12       16.49       14.74     17.07 o 
  -9   1  12       47.93       40.71     17.35 o 
  -8   1  12      525.55      555.35     20.63 o 
  -7   1  12      850.68      866.32     30.37 o 
  -6   1  12      991.99     1024.82     23.11 o 
  -5   1  12     3029.38     2872.82     99.99 o 
  -4   1  12        2.74       52.74     37.39 o 
  -3   1  12     7171.42     7199.98    205.61 o 
  -2   1  12     5981.88     6360.35    152.22 o 
  -1   1  12      781.69      774.09     29.71 o 
   0   1  12     7469.81     7603.40    184.18 o 
   1   1  12     1965.37     1980.63     60.22 o 
   2   1  12     1644.96     1640.03     49.56 o 
   3   1  12     1285.31     1240.25     41.51 o 
   4   1  12      101.71      110.54     17.83 o 
   5   1  12      440.91      406.40     23.86 o 
  -9   2  12      350.77      332.81     42.76 o 
  -8   2  12       22.29        8.35     10.13 o 
  -7   2  12     1326.76     1327.96     44.74 o 
  -6   2  12      932.69      897.52     29.31 o 
  -5   2  12      719.23      717.30     31.02 o 
  -4   2  12     4396.07     4345.41    166.94 o 
  -3   2  12     1305.32     1219.50     43.86 o 
  -2   2  12     8001.19     7901.93    188.46 o 
  -1   2  12     2292.20     2177.20     63.37 o 
   0   2  12      487.47      463.71     22.09 o 
   1   2  12     7423.92     7387.93    157.41 o 
   2   2  12       36.13       48.45     17.05 o 
   3   2  12      221.80      229.20     22.73 o 
   4   2  12     1360.95     1366.62     43.99 o 
   5   2  12       34.36       30.34     15.63 o 
  -9   3  12        0.36        3.65      6.71 o 
  -8   3  12      133.16      137.25     21.34 o 
  -7   3  12      470.18      464.02     23.00 o 
  -6   3  12      354.68      329.16     18.22 o 
  -5   3  12      883.07      876.02     38.38 o 
  -4   3  12       32.69       32.39      7.85 o 
  -3   3  12     5271.85     5237.61    117.71 o 
  -2   3  12     3394.86     3504.00     73.60 o 
  -1   3  12     2484.41     2507.65     56.38 o 
   0   3  12     6662.98     6881.25    142.68 o 
   1   3  12      578.15      612.41     26.83 o 
   2   3  12     1615.87     1566.24     44.58 o 
   3   3  12      978.19      997.85     37.64 o 
   4   3  12       11.28        5.34     11.14 o 
   5   3  12      503.49      504.92     30.50 o 
  -9   4  12      330.66      302.63     18.66 o 
  -8   4  12       21.29       19.47     11.60 o 
  -7   4  12     1049.55      982.48     41.83 o 
  -6   4  12      913.44      901.19     42.62 o 
  -5   4  12      825.53      796.67     36.69 o 
  -4   4  12     3201.82     3233.73     84.48 o 
  -3   4  12       30.64       25.56      6.81 o 
  -2   4  12     1356.12     1429.49     40.26 o 
  -1   4  12      710.88      623.37     26.87 o 
   0   4  12        6.37        2.70      6.94 o 
   1   4  12     1936.58     1943.14     50.64 o 
   2   4  12     1233.08     1252.94     38.03 o 
   3   4  12       45.04       58.55     14.63 o 
   4   4  12     1690.94     1633.73     62.05 o 
   5   4  12      114.15      114.53     17.86 o 
  -9   5  12        8.87        5.34      8.11 o 
  -8   5  12      331.56      348.33     20.43 o 
  -7   5  12      331.33      342.95     20.63 o 
  -6   5  12      423.79      438.53     26.11 o 
  -5   5  12      295.60      298.15     24.27 o 
  -4   5  12        3.09        7.33      8.92 o 
  -3   5  12     1164.08     1221.67     36.68 o 
  -2   5  12     1494.73     1465.81     41.06 o 
  -1   5  12       55.12       74.55     11.68 o 
   0   5  12     1916.32     1856.34     45.94 o 
   1   5  12      729.64      698.22     29.03 o 
   2   5  12      327.89      340.73     19.74 o 
   3   5  12      524.36      520.68     26.88 o 
   4   5  12        1.28        1.32      5.53 o 
   5   5  12      568.16      591.73     25.43 o 
  -9   6  12       85.12       88.13     17.55 o 
  -8   6  12      144.90      109.71     24.77 o 
  -7   6  12      367.62      412.07     45.56 o 
  -6   6  12      351.39      341.83     21.45 o 
  -5   6  12      298.87      248.82     22.64 o 
  -4   6  12      798.36      835.50     41.67 o 
  -3   6  12      120.99      118.37     13.24 o 
  -2   6  12      526.56      544.13     26.82 o 
  -1   6  12        2.69        5.81      8.06 o 
   0   6  12       15.01       13.49      8.23 o 
   1   6  12      687.67      650.00     23.45 o 
   2   6  12        2.24        7.14      9.14 o 
   3   6  12      103.71       93.76     17.61 o 
   4   6  12      228.32      221.02     19.36 o 
   5   6  12        1.19        1.11      6.85 o 
  -8   7  12       87.43       95.10     17.51 o 
  -7   7  12       17.63        6.64      9.04 o 
  -6   7  12      100.43      143.43     30.47 o 
  -5   7  12       17.89       46.96     43.38 o 
  -4   7  12       26.81       23.91     10.73 o 
  -3   7  12      303.46      286.83     17.15 o 
  -2   7  12       38.03       45.03     10.64 o 
  -1   7  12      343.36      321.68     20.07 o 
   0   7  12      170.05      176.40     20.10 o 
   1   7  12       47.77       33.73      9.22 o 
   2   7  12       94.06       86.10     10.95 o 
   3   7  12       20.58       25.05     10.19 o 
   4   7  12       38.62       27.17     10.00 o 
   5   7  12      116.68      129.77     45.61 o 
  -8   8  12       48.50       44.24     12.55 o 
  -7   8  12        2.20        0.08      5.07 o 
  -6   8  12       42.34       54.59     18.70 o 
  -5   8  12       98.72      102.68     25.10 o 
  -4   8  12       16.97        6.12      8.01 o 
  -3   8  12      242.07      240.66     17.71 o 
  -2   8  12       11.64       12.91      9.86 o 
  -1   8  12      180.84      163.11     15.14 o 
   0   8  12      150.71      169.74     21.75 o 
   1   8  12        2.61        2.88     10.37 o 
   2   8  12        3.28       10.03      8.25 o 
   3   8  12       22.92       23.17      9.39 o 
   4   8  12       24.03       15.33      8.81 o 
  -8   9  12       22.66      -18.44     80.63 o 
  -7   9  12       42.80       53.55     32.30 o 
  -6   9  12      169.84      222.29     46.86 o 
  -5   9  12       97.45      108.56     17.47 o 
  -4   9  12      152.71      150.29     14.35 o 
  -3   9  12        7.87        8.19     10.25 o 
  -2   9  12        8.58        2.09      5.43 o 
  -1   9  12       92.51       63.01     12.59 o 
   0   9  12        0.12        3.73      8.81 o 
   1   9  12      182.74      195.51     21.28 o 
   2   9  12       34.11       28.73     10.23 o 
   3   9  12        7.45        4.22      9.31 o 
   4   9  12       17.34       19.52     26.21 o 
  -7  10  12      354.59      378.53     79.17 o 
  -6  10  12       10.81        5.63     11.41 o 
  -5  10  12      634.16      607.16     36.46 o 
  -4  10  12      336.15      321.02     22.09 o 
  -3  10  12      506.41      449.53     26.56 o 
  -2  10  12      880.38      801.22     26.10 o 
  -1  10  12        4.79       11.45      8.50 o 
   0  10  12       66.96       70.36     11.14 o 
   1  10  12       33.57       20.74      9.53 o 
   2  10  12       11.36       13.84     11.85 o 
   3  10  12       10.75       18.70     23.70 o 
  -7  11  12       11.94      205.80     71.18 o 
  -6  11  12      498.14      461.16     39.93 o 
  -5  11  12      202.47      162.63     28.96 o 
  -4  11  12      419.78      434.20     20.08 o 
  -3  11  12      433.02      430.94     19.30 o 
  -2  11  12        5.73       12.90      8.48 o 
  -1  11  12      457.85      485.19     22.94 o 
   0  11  12      189.43      200.95     17.71 o 
   1  11  12       46.40       55.77      8.15 o 
   2  11  12      169.96      189.78     31.46 o 
   3  11  12      137.01      132.95     41.70 o 
  -6  12  12        2.63       12.40     27.43 o 
  -5  12  12      119.84      101.66     20.11 o 
  -4  12  12      336.58      345.54     19.66 o 
  -3  12  12       22.56       24.60      8.60 o 
  -2  12  12      884.87      913.18     30.82 o 
  -1  12  12      421.75      414.18     21.22 o 
   0  12  12       32.28       21.00      8.84 o 
   1  12  12      601.21      602.46     35.47 o 
   2  12  12      216.64      218.75     44.50 o 
  -5  13  12      198.45      199.91     66.25 o 
  -4  13  12       20.90       12.40      8.95 o 
  -3  13  12      166.47      160.02     13.34 o 
  -2  13  12      502.23      487.14     24.60 o 
  -1  13  12       58.38       65.78     12.98 o 
   0  13  12      775.93      757.17     25.99 o 
   1  13  12       18.04       21.43     21.63 o 
   2  13  12      306.98      279.32     35.35 o 
  -4  14  12      301.88      289.72     34.37 o 
  -3  14  12       83.41      107.07     12.45 o 
  -2  14  12      231.63      240.33     16.91 o 
  -1  14  12      371.33      402.55     18.08 o 
   0  14  12       63.01       62.71     27.62 o 
   1  14  12      297.54      318.31     41.06 o 
  -2  15  12      303.40      329.29     18.30 o 
  -1  15  12       62.63       95.25     27.59 o 
  -9   1  13       13.20        8.63     12.47 o 
  -8   1  13        6.18       -3.35      6.24 o 
  -7   1  13      160.73      172.44     12.20 o 
  -6   1  13       34.66       43.84      5.72 o 
  -5   1  13      144.90      127.55     30.60 o 
  -4   1  13       34.62       42.19     15.85 o 
  -3   1  13      247.58      270.72     23.39 o 
  -2   1  13        0.11        2.75     10.69 o 
  -1   1  13       95.51       98.36     17.92 o 
   0   1  13       99.40      114.17     22.40 o 
   1   1  13      132.21      157.23     20.41 o 
   2   1  13       64.28       80.54     16.89 o 
   3   1  13       42.69       54.56     14.65 o 
   4   1  13        0.20       -0.07      6.80 o 
   5   1  13        8.97       16.32     12.65 o 
  -9   2  13       45.92       38.34     18.02 o 
  -8   2  13        6.62        3.15      5.96 o 
  -7   2  13      263.12      258.78     22.93 o 
  -6   2  13      606.20      565.40     24.24 o 
  -5   2  13      114.44       40.82     31.18 o 
  -4   2  13     1537.59     1547.45     56.24 o 
  -3   2  13      116.22      116.57     20.69 o 
  -2   2  13      651.04      684.01     35.58 o 
  -1   2  13      189.08      180.48     18.71 o 
   0   2  13        1.75        2.46      7.21 o 
   1   2  13      522.69      510.45     27.03 o 
   2   2  13        1.82        4.63     13.13 o 
   3   2  13      312.38      347.27     29.97 o 
   4   2  13       15.84       23.28     13.32 o 
   5   2  13       68.57       58.00     15.90 o 
  -9   3  13        5.11       -0.52      9.23 o 
  -8   3  13      220.97      223.83     19.30 o 
  -7   3  13        6.72       10.14      8.21 o 
  -6   3  13        2.63        6.05      7.19 o 
  -5   3  13        3.02        1.66     13.19 o 
  -4   3  13      449.28      443.58     15.92 o 
  -3   3  13       10.60       20.98      7.98 o 
  -2   3  13     1151.80     1205.26     32.25 o 
  -1   3  13       17.78       26.97     10.88 o 
   0   3  13     1359.69     1377.03     43.52 o 
   1   3  13       90.60      112.25     19.53 o 
   2   3  13      253.22      239.49     20.34 o 
   3   3  13       69.66       99.55     20.96 o 
   4   3  13      402.74      444.66     26.54 o 
   5   3  13       93.87       94.31     18.22 o 
  -9   4  13      147.66      147.38     25.79 o 
  -8   4  13       17.31       11.14      8.77 o 
  -7   4  13      806.70      830.76     34.17 o 
  -6   4  13      408.23      413.58     21.98 o 
  -5   4  13      497.97      469.31     29.96 o 
  -4   4  13     1472.88     1497.63     38.99 o 
  -3   4  13        7.75       18.33     10.69 o 
  -2   4  13     1832.82     1822.21     50.54 o 
  -1   4  13      369.37      405.13     24.00 o 
   0   4  13      170.68      175.09     16.88 o 
   1   4  13     2279.94     2299.26     58.10 o 
   2   4  13        2.88        3.20      8.70 o 
   3   4  13     1088.54     1066.39     42.94 o 
   4   4  13      117.94      121.01     23.24 o 
   5   4  13      130.79      131.36     23.98 o 
  -9   5  13       99.15      109.67     18.29 o 
  -8   5  13      358.35      351.06     21.95 o 
  -7   5  13       30.78       38.58     11.37 o 
  -6   5  13      724.03      718.15     32.73 o 
  -5   5  13      159.25      147.96     21.08 o 
  -4   5  13      121.60      117.89     10.59 o 
  -3   5  13     1169.56     1151.90     35.25 o 
  -2   5  13       77.98       82.47     15.65 o 
  -1   5  13      959.66      920.27     32.00 o 
   0   5  13      140.83      144.43     14.78 o 
   1   5  13      660.59      659.97     33.40 o 
   2   5  13       86.68      104.30     15.88 o 
   3   5  13       31.99       37.61     16.42 o 
   4   5  13      158.02      147.88     19.25 o 
   5   5  13      237.87      249.38     26.00 o 
  -9   6  13      312.76      318.65     21.52 o 
  -8   6  13        9.62       10.47     10.30 o 
  -7   6  13     1376.92     1326.86     48.64 o 
  -6   6  13      753.76      686.19     32.31 o 
  -5   6  13     1304.41     1208.07     69.54 o 
  -4   6  13     2467.08     2589.88     69.98 o 
  -3   6  13      125.41      152.77     15.50 o 
  -2   6  13     2755.49     2807.91     66.72 o 
  -1   6  13        8.85       20.53     10.40 o 
   0   6  13      605.17      659.60     25.87 o 
   1   6  13      739.14      724.36     25.53 o 
   2   6  13      123.30      133.61     16.96 o 
   3   6  13      407.36      451.89     33.16 o 
   4   6  13      106.65      102.43     13.76 o 
  -8   7  13      827.89      813.31     42.95 o 
  -7   7  13        5.40       -0.98      7.34 o 
  -6   7  13      928.88      883.96     41.71 o 
  -5   7  13      670.78      687.65     40.33 o 
  -4   7  13        5.18       12.48      9.72 o 
  -3   7  13     1328.24     1352.65     47.98 o 
  -2   7  13      600.25      611.99     32.37 o 
  -1   7  13       55.26       98.97     13.93 o 
   0   7  13     1671.98     1705.13     45.51 o 
   1   7  13        2.78        6.34      7.60 o 
   2   7  13      309.23      335.63     17.92 o 
   3   7  13      522.92      511.33     25.67 o 
   4   7  13      235.01      242.38     16.21 o 
  -8   8  13        2.32       -3.35      7.31 o 
  -7   8  13     1069.60     1107.85     44.12 o 
  -6   8  13      636.19      598.87     35.07 o 
  -5   8  13      241.66      259.97     18.44 o 
  -4   8  13     1652.77     1563.16     47.02 o 
  -3   8  13      502.67      497.52     19.89 o 
  -2   8  13      915.24     1003.76     33.45 o 
  -1   8  13     1081.69     1072.68     37.08 o 
   0   8  13        8.83       15.23     10.24 o 
   1   8  13     1550.00     1601.19     51.03 o 
   2   8  13       84.85       92.16     14.06 o 
   3   8  13      302.44      308.12     20.13 o 
   4   8  13      413.43      409.64     63.80 o 
  -8   9  13      398.24      401.63     58.72 o 
  -7   9  13      169.04      175.37     18.10 o 
  -6   9  13      864.14      838.76     76.61 o 
  -5   9  13      674.05      683.51     26.97 o 
  -4   9  13        3.87        9.44      9.83 o 
  -3   9  13     1976.17     1937.05     62.40 o 
  -2   9  13      409.14      433.71     19.52 o 
  -1   9  13      260.94      267.49     22.09 o 
   0   9  13     1551.58     1539.15     46.03 o 
   1   9  13       90.81       90.83     14.54 o 
   2   9  13      470.41      463.52     24.37 o 
   3   9  13      679.89      600.36     59.95 o 
  -7  10  13      338.10      359.78     53.22 o 
  -6  10  13      213.58      211.89     24.79 o 
  -5  10  13      211.34      214.16     18.68 o 
  -4  10  13      672.16      681.44     33.90 o 
  -3  10  13        3.75        7.10     10.39 o 
  -2  10  13      911.50      938.74     35.06 o 
  -1  10  13       55.51       68.87     12.20 o 
   0  10  13      248.72      262.73     21.09 o 
   1  10  13      544.89      533.64     26.63 o 
   2  10  13        5.63        7.59     11.16 o 
   3  10  13       99.44      135.58     54.01 o 
  -7  11  13        0.77       -5.12     21.47 o 
  -6  11  13      330.83      287.79     21.66 o 
  -5  11  13       30.60       45.69     10.17 o 
  -4  11  13       72.20       79.05     17.43 o 
  -3  11  13      461.86      447.52     27.40 o 
  -2  11  13        7.51       10.79      9.79 o 
  -1  11  13      237.92      250.20     18.28 o 
   0  11  13      519.78      539.35     21.12 o 
   1  11  13       30.38       37.67      9.82 o 
   2  11  13      298.91      326.56     44.32 o 
  -6  12  13       30.03       30.29     32.89 o 
  -5  12  13       22.73       26.74     14.00 o 
  -4  12  13      167.36      162.60     17.26 o 
  -3  12  13        6.24        6.56      9.68 o 
  -2  12  13      123.70      148.88     14.26 o 
  -1  12  13       63.29       59.47     12.50 o 
   0  12  13       16.28       15.18      8.50 o 
   1  12  13      268.02      301.49     44.31 o 
   2  12  13        0.78       -2.73     17.20 o 
  -5  13  13        6.39        2.40     14.62 o 
  -4  13  13       41.85       30.99      9.20 o 
  -3  13  13      155.47      144.41     18.17 o 
  -2  13  13       88.81       95.73     12.84 o 
  -1  13  13       19.39       14.75      8.76 o 
   0  13  13      150.85      136.44     15.49 o 
   1  13  13       10.95       13.60     21.87 o 
  -4  14  13       68.12       75.81     15.28 o 
  -3  14  13        8.89        7.72      6.86 o 
  -2  14  13       25.54       24.67     11.19 o 
  -1  14  13       48.08       71.16     10.20 o 
   0  14  13        0.95        9.75     14.36 o 
  -9   0  14       59.48       73.81     49.02 o 
  -8   0  14      106.08      138.90     37.25 o 
  -7   0  14      555.19      564.04     24.00 o 
  -6   0  14      426.85      414.49     24.78 o 
  -5   0  14       67.46       58.27     31.16 o 
  -4   0  14     7177.47     6744.16    318.30 o 
  -3   0  14      199.26      249.43     57.05 o 
  -2   0  14     6887.19     6839.83    338.14 o 
  -1   0  14     3173.08     3244.71    116.44 o 
   0   0  14     4720.93     4635.69    162.06 o 
   1   0  14     5904.57     5739.56    290.89 o 
   2   0  14      161.70      161.36     28.37 o 
   3   0  14     3423.35     3407.65    108.90 o 
   4   0  14      233.83      275.29     44.55 o 
   5   0  14      344.26      324.68     40.45 o 
  -9   1  14      216.25      183.80     32.66 o 
  -8   1  14      563.65      552.04     37.21 o 
  -7   1  14        4.58       18.16      7.18 o 
  -6   1  14     1995.48     1980.07     50.09 o 
  -5   1  14       62.75       92.08     30.17 o 
  -4   1  14     1038.39     1094.87     65.53 o 
  -3   1  14     4587.38     4575.32    126.82 o 
  -2   1  14       20.21       22.36     14.98 o 
  -1   1  14     2565.14     2600.46     73.26 o 
   0   1  14     3916.20     3877.65     97.66 o 
   1   1  14      748.60      724.66     30.92 o 
   2   1  14     1083.21     1113.26     39.64 o 
   3   1  14      215.30      210.01     25.67 o 
   4   1  14      787.93      767.43     36.16 o 
   5   1  14      474.88      425.30     27.41 o 
  -9   2  14      343.33      343.82     39.16 o 
  -8   2  14      181.25      179.99     14.20 o 
  -7   2  14     1176.89     1127.39     35.48 o 
  -6   2  14      147.77      128.13     17.42 o 
  -5   2  14     1684.78     1551.16     68.43 o 
  -4   2  14     1522.28     1527.93     69.33 o 
  -3   2  14      933.57      934.63     43.30 o 
  -2   2  14     2900.43     2932.53     79.27 o 
  -1   2  14        7.99       14.91     11.50 o 
   0   2  14     2260.88     2283.47     60.55 o 
   1   2  14     3357.23     3335.01     79.91 o 
   2   2  14       33.34       27.32     16.17 o 
   3   2  14     3172.38     3154.52     86.28 o 
   4   2  14      501.60      498.65     30.87 o 
   5   2  14      312.20      313.01     29.55 o 
  -9   3  14       92.33      104.12     19.62 o 
  -8   3  14      794.98      773.56     34.51 o 
  -7   3  14        0.27        3.99      6.08 o 
  -6   3  14     1823.11     1745.50     48.25 o 
  -5   3  14       55.34       51.13      5.61 o 
  -4   3  14     1640.11     1670.94     48.35 o 
  -3   3  14     1282.74     1249.75     36.08 o 
  -2   3  14      554.68      562.15     23.78 o 
  -1   3  14     1704.46     1689.69     46.21 o 
   0   3  14      767.00      810.12     32.10 o 
   1   3  14      699.75      705.81     30.22 o 
   2   3  14      348.04      371.35     26.80 o 
   3   3  14      211.32      215.47     23.68 o 
   4   3  14      472.10      500.49     34.16 o 
   5   3  14      566.21      514.16     36.89 o 
  -9   4  14      115.44      118.35     19.62 o 
  -8   4  14        8.42       17.11     11.09 o 
  -7   4  14      567.95      558.90     29.18 o 
  -6   4  14      589.21      553.31     25.10 o 
  -5   4  14       31.86       40.02     16.56 o 
  -4   4  14     3821.90     3784.33    115.08 o 
  -3   4  14        0.77        6.46      6.23 o 
  -2   4  14     1080.80     1074.71     36.38 o 
  -1   4  14      509.85      557.11     26.14 o 
   0   4  14      537.20      549.63     31.08 o 
   1   4  14     1752.58     1714.60     51.49 o 
   2   4  14        7.67        6.84     10.26 o 
   3   4  14      745.06      716.18     35.16 o 
   4   4  14      261.31      279.92     26.13 o 
  -9   5  14       40.29       34.79     11.22 o 
  -8   5  14      234.66      241.94     17.52 o 
  -7   5  14       33.62       31.14     11.94 o 
  -6   5  14      410.50      410.64     23.05 o 
  -5   5  14       20.82       24.81     16.37 o 
  -4   5  14        5.23       12.75      7.59 o 
  -3   5  14      985.01     1049.78     33.26 o 
  -2   5  14      645.51      684.31     26.85 o 
  -1   5  14      257.64      301.42     20.11 o 
   0   5  14      727.53      707.21     26.37 o 
   1   5  14        1.76        4.66      9.33 o 
   2   5  14       27.19       19.12     11.89 o 
   3   5  14      204.10      180.20     20.13 o 
   4   5  14        7.46       11.24     12.27 o 
  -8   6  14       83.37       80.33     16.28 o 
  -7   6  14      264.45      253.95     18.28 o 
  -6   6  14      115.75      117.86     14.79 o 
  -5   6  14      164.66      165.34     18.51 o 
  -4   6  14      650.14      669.06     20.28 o 
  -3   6  14       12.13       17.93      7.80 o 
  -2   6  14        4.50        9.45     11.49 o 
  -1   6  14       68.27       70.88     12.03 o 
   0   6  14      445.92      417.17     20.77 o 
   1   6  14      400.26      410.13     23.36 o 
   2   6  14      212.32      189.96     18.52 o 
   3   6  14       21.25       26.46     13.05 o 
   4   6  14       61.51       74.69     13.73 o 
  -8   7  14       40.55       26.27     14.76 o 
  -7   7  14       11.48        9.49      8.67 o 
  -6   7  14      189.21      146.07     20.89 o 
  -5   7  14      197.41      182.55     19.22 o 
  -4   7  14      203.17      191.23     20.02 o 
  -3   7  14        2.18       -0.20      7.41 o 
  -2   7  14        9.12       12.22      8.50 o 
  -1   7  14       91.41      108.50     16.68 o 
   0   7  14       26.22       22.69      9.70 o 
   1   7  14       22.29       28.15     11.34 o 
   2   7  14      190.92      180.33     15.47 o 
   3   7  14        2.92        5.89      7.99 o 
   4   7  14       13.06       18.00     11.21 o 
  -8   8  14        3.31        5.84     13.63 o 
  -7   8  14        3.19       -2.81      8.07 o 
  -6   8  14        5.32       11.44     10.55 o 
  -5   8  14       59.45       70.63     14.18 o 
  -4   8  14      252.84      246.32     22.61 o 
  -3   8  14       40.79       38.11      8.69 o 
  -2   8  14        8.14        6.72     11.62 o 
  -1   8  14       85.23       82.03     16.33 o 
   0   8  14       24.18       30.04     12.32 o 
   1   8  14       10.80       11.20      9.06 o 
   2   8  14      130.67      128.76     13.11 o 
   3   8  14        0.46       -2.88      7.09 o 
  -7   9  14       63.49       53.40     14.48 o 
  -6   9  14        8.71        4.36     10.59 o 
  -5   9  14        1.41        9.65      8.98 o 
  -4   9  14       36.30       48.08     14.52 o 
  -3   9  14        6.03        8.17      9.44 o 
  -2   9  14      141.77      166.58     14.73 o 
  -1   9  14       71.24       55.36     14.23 o 
   0   9  14        1.05        5.53     10.88 o 
   1   9  14        4.91       -0.93      7.56 o 
   2   9  14       48.83       40.97     17.26 o 
   3   9  14       18.79        0.19     14.46 o 
  -7  10  14        8.10       15.73     26.72 o 
  -6  10  14        6.65       -1.80      7.87 o 
  -5  10  14      121.36      117.78     18.12 o 
  -4  10  14        0.72        5.30      9.70 o 
  -3  10  14      208.86      209.84     18.36 o 
  -2  10  14      273.70      291.71     16.95 o 
  -1  10  14        1.67        2.40      6.18 o 
   0  10  14      334.88      339.25     26.70 o 
   1  10  14       20.83       27.88     15.09 o 
   2  10  14       17.40       18.34     15.41 o 
   3  10  14        7.53       17.33     40.71 o 
  -6  11  14       17.07       18.59     10.66 o 
  -5  11  14       38.48       55.69     11.51 o 
  -4  11  14        3.47        3.02      8.84 o 
  -3  11  14      133.96      156.79     17.89 o 
  -2  11  14      177.69      158.41     16.54 o 
  -1  11  14      133.34      191.02     14.85 o 
   0  11  14        2.08        4.06      7.05 o 
   1  11  14      280.74      280.81     16.10 o 
   2  11  14       80.77      126.38     30.79 o 
  -6  12  14       83.16       76.80     38.83 o 
  -5  12  14      138.45      133.02     13.77 o 
  -4  12  14       42.68       47.65     15.99 o 
  -3  12  14        7.26        6.63     10.77 o 
  -2  12  14      243.65      243.77     18.52 o 
  -1  12  14       88.38      103.64     13.59 o 
   0  12  14       72.76       71.47     10.57 o 
   1  12  14      126.05      128.79     39.87 o 
  -5  13  14       76.43       77.48     33.53 o 
  -4  13  14        2.39        1.78      6.99 o 
  -3  13  14      192.77      199.41     21.02 o 
  -2  13  14        0.11        4.75      8.17 o 
  -1  13  14       67.64       77.49     14.31 o 
   0  13  14      212.57      231.28     46.31 o 
  -3  14  14       11.59        8.30     12.03 o 
  -2  14  14      236.17      243.57     18.52 o 
  -1  14  14      185.92      140.43     39.70 o 
  -9   1  15      133.02      122.04     28.44 o 
  -8   1  15       33.73       26.18     16.91 o 
  -7   1  15      203.96      188.24     12.59 o 
  -6   1  15      283.63      296.55     12.75 o 
  -5   1  15        9.88       18.25     18.05 o 
  -4   1  15      375.73      356.87     30.01 o 
  -3   1  15      569.02      589.54     34.01 o 
  -2   1  15        4.43        5.58     13.47 o 
  -1   1  15     1114.55     1048.47     43.94 o 
   0   1  15      210.98      226.65     25.23 o 
   1   1  15      195.12      180.33     21.33 o 
   2   1  15      323.26      312.36     30.18 o 
   3   1  15       23.95       27.87     13.77 o 
   4   1  15      120.28      110.58     26.15 o 
  -9   2  15        7.53        5.79     12.14 o 
  -8   2  15      331.19      327.02     21.47 o 
  -7   2  15      608.51      616.31     23.49 o 
  -6   2  15        8.25       10.06     15.81 o 
  -5   2  15     1943.57     1781.13     76.77 o 
  -4   2  15     1332.11     1277.10     63.96 o 
  -3   2  15      873.23      885.02     40.28 o 
  -2   2  15     2128.82     2152.14     65.80 o 
  -1   2  15      676.40      723.27     31.05 o 
   0   2  15     1232.32     1221.18     40.16 o 
   1   2  15     1432.84     1437.36     42.99 o 
   2   2  15       19.59       20.53     12.59 o 
   3   2  15      870.42      787.23     48.71 o 
   4   2  15       34.77       37.05     16.41 o 
  -9   3  15       27.40       16.35     18.26 o 
  -8   3  15      283.88      313.69     22.34 o 
  -7   3  15        1.71        0.86      6.69 o 
  -6   3  15      817.48      807.71     49.15 o 
  -5   3  15      321.05      355.19     28.37 o 
  -4   3  15      193.29      219.42     18.27 o 
  -3   3  15     3109.10     3035.66     77.48 o 
  -2   3  15        4.29        8.31      8.23 o 
  -1   3  15     1553.73     1536.68     47.54 o 
   0   3  15      524.62      519.66     27.11 o 
   1   3  15      248.26      253.09     23.02 o 
   2   3  15      371.51      375.20     30.73 o 
   3   3  15       52.29       59.10     18.14 o 
   4   3  15      282.62      292.86     25.99 o 
  -9   4  15        0.87       -9.97     19.55 o 
  -8   4  15      173.37      173.33     32.25 o 
  -7   4  15      377.46      345.88     20.88 o 
  -6   4  15       36.35       38.10     17.99 o 
  -5   4  15      712.79      791.55     37.02 o 
  -4   4  15     1474.68     1442.78     42.70 o 
  -3   4  15      138.68      141.90     14.47 o 
  -2   4  15      987.32      986.57     32.50 o 
  -1   4  15     1407.40     1389.70     39.10 o 
   0   4  15      710.11      690.76     30.11 o 
   1   4  15     1796.02     1816.14     49.38 o 
   2   4  15       10.30        7.56     12.65 o 
   3   4  15     1189.67     1127.93     43.21 o 
   4   4  15      162.41      167.06     23.02 o 
  -9   5  15      256.10      260.90     23.83 o 
  -8   5  15       53.49       53.45     25.93 o 
  -7   5  15      318.56      299.23     22.25 o 
  -6   5  15      435.11      441.12     36.27 o 
  -5   5  15       17.56       32.85     13.72 o 
  -4   5  15      164.68      175.19     15.98 o 
  -3   5  15      883.54      933.94     34.20 o 
  -2   5  15        8.79       13.04     10.15 o 
  -1   5  15     1214.99     1211.48     41.38 o 
   0   5  15      354.71      372.84     21.27 o 
   1   5  15      296.65      292.26     21.63 o 
   2   5  15      481.96      542.39     26.15 o 
   3   5  15        0.11        1.32      7.77 o 
   4   5  15      232.20      244.69     32.82 o 
  -8   6  15      818.47      809.39     47.34 o 
  -7   6  15      390.84      371.68     25.38 o 
  -6   6  15      569.45      542.70     36.30 o 
  -5   6  15     1536.63     1482.64     50.86 o 
  -4   6  15      215.82      245.56     15.46 o 
  -3   6  15     1741.95     1718.65     52.59 o 
  -2   6  15      574.50      586.04     25.34 o 
  -1   6  15       40.31       52.16     13.31 o 
   0   6  15     1135.61     1123.01     41.82 o 
   1   6  15      315.07      334.21     21.32 o 
   2   6  15       48.16       43.56     12.67 o 
   3   6  15      407.67      400.93     28.38 o 
   4   6  15       12.87       24.40     14.61 o 
  -8   7  15      315.85      235.10     81.24 o 
  -7   7  15      620.65      581.93     35.98 o 
  -6   7  15     2572.68     2355.62     86.52 o 
  -5   7  15       49.70       33.91     13.61 o 
  -4   7  15     3614.21     3683.42    116.16 o 
  -3   7  15     1657.61     1708.85     51.77 o 
  -2   7  15     1857.87     1790.87     49.70 o 
  -1   7  15     1637.16     1690.22     52.37 o 
   0   7  15        2.61        4.21      7.87 o 
   1   7  15      610.13      624.46     26.71 o 
   2   7  15       32.61       47.07     11.88 o 
   3   7  15        3.66        5.53      7.51 o 
  -8   8  15      341.91      339.71     22.55 o 
  -7   8  15      582.87      551.39     44.26 o 
  -6   8  15      149.02      132.85     17.82 o 
  -5   8  15     1398.70     1372.66     48.46 o 
  -4   8  15      550.59      533.75     31.14 o 
  -3   8  15     1695.72     1650.72     55.97 o 
  -2   8  15      975.86     1015.71     36.65 o 
  -1   8  15       12.53       12.08     10.61 o 
   0   8  15     1286.92     1348.76     45.01 o 
   1   8  15      117.71      145.81     14.93 o 
   2   8  15      120.04      116.91     15.87 o 
   3   8  15      373.50      365.67     23.47 o 
  -7   9  15      214.94      105.58     46.66 o 
  -6   9  15     1131.12     1062.13     45.47 o 
  -5   9  15       14.10       19.97     14.55 o 
  -4   9  15     1248.97     1207.87     46.54 o 
  -3   9  15     1333.50     1410.02     44.97 o 
  -2   9  15      138.40      116.17     23.52 o 
  -1   9  15     2215.55     2251.15     70.86 o 
   0   9  15      345.84      350.76     25.94 o 
   1   9  15     1034.02      985.19     42.15 o 
   2   9  15      656.57      662.58     45.29 o 
  -7  10  15      126.36      123.23     14.28 o 
  -6  10  15       68.31       87.00     24.42 o 
  -5  10  15      130.33      133.10     24.96 o 
  -4  10  15      290.99      283.23     22.13 o 
  -3  10  15      296.55      318.29     22.35 o 
  -2  10  15      498.86      506.09     31.04 o 
  -1  10  15       15.81       12.61      9.35 o 
   0  10  15     1011.25     1041.32     38.87 o 
   1  10  15      316.94      311.27     24.30 o 
   2  10  15      165.34      183.05     41.28 o 
  -6  11  15      603.27      529.79     31.59 o 
  -5  11  15        4.67        0.61      9.77 o 
  -4  11  15      881.87      870.28     39.00 o 
  -3  11  15      410.65      398.81     23.47 o 
  -2  11  15      312.13      319.80     30.28 o 
  -1  11  15      745.04      718.07     27.95 o 
   0  11  15       83.25       91.23     12.55 o 
   1  11  15      485.70      448.92     25.44 o 
  -5  12  15      170.10      184.74     21.27 o 
  -4  12  15       70.62       51.39     16.16 o 
  -3  12  15      268.12      257.99     19.50 o 
  -2  12  15       93.08       96.56     21.41 o 
  -1  12  15        3.14        3.38      7.44 o 
   0  12  15       87.81       93.88     19.46 o 
   1  12  15       95.40      138.38     43.34 o 
  -4  13  15      222.65      203.99     25.61 o 
  -3  13  15       65.98       85.85     15.58 o 
  -2  13  15        4.72        5.06      9.18 o 
  -1  13  15      249.76      255.36     19.71 o 
  -9   0  16        1.38        2.42     28.05 o 
  -8   0  16      144.78      173.04     34.24 o 
  -7   0  16      278.49      315.59     19.07 o 
  -6   0  16      141.37      167.92     43.01 o 
  -5   0  16       36.54       65.79     34.28 o 
  -4   0  16      472.20      519.26     43.23 o 
  -3   0  16       61.22       84.54     26.36 o 
  -2   0  16        8.72        1.55     12.62 o 
  -1   0  16       75.05       58.95     24.63 o 
   0   0  16      489.36      539.72     43.89 o 
   1   0  16      629.00      639.72     58.94 o 
   2   0  16       75.09      134.55     30.50 o 
   3   0  16     1218.87     1152.24     57.05 o 
   4   0  16       59.78       49.53     34.64 o 
  -9   1  16       95.36       99.18     22.30 o 
  -8   1  16      143.06      133.81     31.94 o 
  -7   1  16       12.64       11.07      6.18 o 
  -6   1  16      228.18      235.84     15.34 o 
  -5   1  16      161.76      126.74     50.59 o 
  -4   1  16      501.56      444.50     38.15 o 
  -3   1  16      478.34      469.43     29.50 o 
  -2   1  16      205.12      220.29     26.00 o 
  -1   1  16     1585.24     1546.70     60.31 o 
   0   1  16      534.82      506.10     56.35 o 
   1   1  16      378.36      379.68     26.73 o 
   2   1  16      632.39      584.13     30.16 o 
   3   1  16       41.57       45.76     19.15 o 
   4   1  16      853.23      831.10     43.76 o 
  -9   2  16       22.80       11.85     17.81 o 
  -8   2  16      648.76      670.44     43.97 o 
  -7   2  16      194.43      165.15     14.10 o 
  -6   2  16      353.39      355.86     11.75 o 
  -5   2  16      214.63      229.51     32.71 o 
  -4   2  16       69.81       46.14     22.00 o 
  -3   2  16     1195.67     1098.81     45.81 o 
  -2   2  16        7.15        9.27      9.61 o 
  -1   2  16      911.89      911.45     33.00 o 
   0   2  16     1272.42     1219.15     45.05 o 
   1   2  16       43.32       40.02     15.85 o 
   2   2  16      548.08      577.34     34.83 o 
   3   2  16      456.07      469.22     30.74 o 
   4   2  16       18.49       24.30     17.98 o 
  -9   3  16      473.33      476.17     33.53 o 
  -8   3  16       97.09       98.14     13.83 o 
  -7   3  16      469.16      434.97     29.26 o 
  -6   3  16      436.24      454.24     35.57 o 
  -5   3  16      204.35      196.43     15.76 o 
  -4   3  16     2048.40     2053.69     52.73 o 
  -3   3  16        8.51       15.27      8.79 o 
  -2   3  16     1028.42     1044.91     32.87 o 
  -1   3  16     1287.46     1254.83     40.86 o 
   0   3  16      381.19      371.45     25.37 o 
   1   3  16     1160.52     1140.14     38.87 o 
   2   3  16        3.58        6.97     11.73 o 
   3   3  16      459.63      429.32     30.58 o 
   4   3  16      516.30      593.30     35.75 o 
  -9   4  16       23.25       24.96     16.08 o 
  -8   4  16      899.48      829.00     30.48 o 
  -7   4  16      639.44      589.37     32.74 o 
  -6   4  16     1014.40      936.43     52.06 o 
  -5   4  16      873.79      860.27     28.25 o 
  -4   4  16       11.43        1.19      7.55 o 
  -3   4  16     1790.45     1826.09     61.68 o 
  -2   4  16       36.83       30.30     12.30 o 
  -1   4  16      909.30      853.05     34.76 o 
   0   4  16      654.37      695.10     34.34 o 
   1   4  16       13.17       20.21     14.35 o 
   2   4  16      571.15      616.26     37.80 o 
   3   4  16      275.17      274.43     30.33 o 
  -8   5  16       84.06       76.57     19.05 o 
  -7   5  16      251.34      205.78     20.56 o 
  -6   5  16      287.30      336.79     38.32 o 
  -5   5  16       72.98       75.37     11.80 o 
  -4   5  16     1708.44     1735.09     48.68 o 
  -3   5  16      293.88      317.36     19.52 o 
  -2   5  16      681.84      670.41     31.94 o 
  -1   5  16     1784.62     1869.88     52.25 o 
   0   5  16       82.97       86.78     15.33 o 
   1   5  16     1125.12     1121.12     37.44 o 
   2   5  16        1.75       10.72     12.26 o 
   3   5  16      353.31      347.58     31.85 o 
  -8   6  16      108.83      131.41     20.10 o 
  -7   6  16      122.71       87.23     16.31 o 
  -6   6  16       20.26       21.39     24.48 o 
  -5   6  16      547.52      544.40     34.54 o 
  -4   6  16      185.83      179.28     12.49 o 
  -3   6  16      606.81      554.07     24.13 o 
  -2   6  16      340.26      339.56     21.52 o 
  -1   6  16      162.36      149.30     17.43 o 
   0   6  16      712.17      696.63     28.60 o 
   1   6  16       19.06       22.14     11.34 o 
   2   6  16      124.80      114.32     19.14 o 
   3   6  16      124.15      132.75     25.96 o 
  -8   7  16        6.78        4.76     10.17 o 
  -7   7  16       32.00       38.90     24.90 o 
  -6   7  16        1.32      -12.30     19.35 o 
  -5   7  16       21.49       34.88     22.36 o 
  -4   7  16      454.16      439.91     44.06 o 
  -3   7  16       65.37       66.61     16.51 o 
  -2   7  16      210.84      242.54     22.98 o 
  -1   7  16      338.50      298.52     25.70 o 
   0   7  16        0.52       -0.87      6.09 o 
   1   7  16      121.92      123.90     15.82 o 
   2   7  16        2.03        1.32      7.36 o 
   3   7  16        2.46        8.77     10.27 o 
  -7   8  16        7.06        2.50     10.99 o 
  -6   8  16       45.13       40.24     32.22 o 
  -5   8  16        9.34       12.76     13.78 o 
  -4   8  16       39.16       42.69     21.24 o 
  -3   8  16       79.27       73.50     13.35 o 
  -2   8  16      193.76      224.66     19.96 o 
  -1   8  16       19.06       20.00     14.67 o 
   0   8  16      116.30      100.08     18.92 o 
   1   8  16       92.80       74.24     14.03 o 
   2   8  16       82.56       77.14     15.33 o 
  -7   9  16        1.82       -4.99     12.12 o 
  -6   9  16       35.97       35.72     25.33 o 
  -5   9  16        0.49       -0.39      8.36 o 
  -4   9  16       16.66       11.96     12.94 o 
  -3   9  16        1.17        2.90      8.80 o 
  -2   9  16      133.75      148.91     17.52 o 
  -1   9  16       53.80       31.81     17.55 o 
   0   9  16      133.99      122.05     25.56 o 
   1   9  16       56.98       52.11     16.77 o 
   2   9  16       22.83       10.96     11.67 o 
  -6  10  16       82.44       70.02     19.28 o 
  -5  10  16       59.87       66.20     16.92 o 
  -4  10  16       70.92       69.50     17.47 o 
  -3  10  16      317.00      285.42     24.78 o 
  -2  10  16       10.76       11.07      8.50 o 
  -1  10  16       24.48       13.81     11.55 o 
   0  10  16       17.92       15.58     18.39 o 
   1  10  16        0.02       -0.22      7.20 o 
  -6  11  16        1.60       -6.35     10.34 o 
  -5  11  16       22.06       19.78     13.64 o 
  -4  11  16       14.69       10.19     12.02 o 
  -3  11  16       61.71       78.33     16.92 o 
  -2  11  16       21.81       15.04      9.07 o 
  -1  11  16        2.74        7.55     11.10 o 
   0  11  16       88.00       90.78     14.00 o 
   1  11  16       57.72       53.05     24.77 o 
  -5  12  16       40.91       51.49     14.86 o 
  -4  12  16        7.86        8.61     11.72 o 
  -3  12  16       97.78       93.95     15.69 o 
  -2  12  16       18.03       26.15     13.48 o 
  -1  12  16        0.45        3.92     10.43 o 
   0  12  16      108.94      114.45     14.75 o 
  -3  13  16       32.33       20.76     13.58 o 
  -2  13  16      149.03      160.49     25.17 o 
  -9   1  17        9.73       10.13     18.99 o 
  -8   1  17      196.55      211.17     26.93 o 
  -7   1  17       86.68      104.13     17.87 o 
  -6   1  17      402.11      354.70     40.47 o 
  -5   1  17      250.10      235.80     34.66 o 
  -4   1  17        0.76       -1.70     10.77 o 
  -3   1  17      469.84      446.42     29.78 o 
  -2   1  17        6.36        9.55     13.82 o 
  -1   1  17       43.46       42.24     16.85 o 
   0   1  17        9.61        8.87     11.38 o 
   1   1  17      114.70      117.61     23.17 o 
   2   1  17       62.13       67.58     16.94 o 
   3   1  17      108.80      105.56     19.52 o 
  -9   2  17      350.79      279.41     49.68 o 
  -8   2  17       28.70       45.55     24.43 o 
  -7   2  17      269.85      250.83     24.39 o 
  -6   2  17      645.34      658.05     32.55 o 
  -5   2  17       52.44       46.98      8.86 o 
  -4   2  17      756.26      738.88     41.48 o 
  -3   2  17       24.59       25.35     10.50 o 
  -2   2  17      119.18      111.24     15.60 o 
  -1   2  17        2.07        6.14     11.33 o 
   0   2  17        7.72       10.02     11.54 o 
   1   2  17      125.17      136.38     21.98 o 
   2   2  17        5.27        2.30      9.67 o 
   3   2  17       60.73       55.96     20.78 o 
  -9   3  17        2.00       -4.53     18.25 o 
  -8   3  17      372.66      325.73     19.77 o 
  -7   3  17       77.46       89.97     14.25 o 
  -6   3  17      593.95      528.71     58.38 o 
  -5   3  17      108.12      130.54     14.78 o 
  -4   3  17       31.48       31.46      9.83 o 
  -3   3  17      100.06      125.48     14.09 o 
  -2   3  17        6.15        8.91     10.32 o 
  -1   3  17       53.67       53.63     15.11 o 
   0   3  17       33.10       32.13     14.37 o 
   1   3  17       41.23       71.26     18.09 o 
   2   3  17       10.77       12.49     14.80 o 
   3   3  17       15.77       14.03     12.66 o 
  -8   4  17      168.02      132.00     22.56 o 
  -7   4  17       80.11       70.68     15.81 o 
  -6   4  17      475.34      430.89     36.41 o 
  -5   4  17      611.65      661.61     25.01 o 
  -4   4  17       56.36       58.66     10.40 o 
  -3   4  17     1100.10     1117.59     48.47 o 
  -2   4  17      189.89      203.68     18.72 o 
  -1   4  17      624.99      655.87     33.63 o 
   0   4  17      804.69      851.06     33.52 o 
   1   4  17       28.22       36.99     14.25 o 
   2   4  17      687.34      658.97     37.91 o 
   3   4  17       25.55       24.59     16.09 o 
  -8   5  17        7.83        2.52     15.43 o 
  -7   5  17      501.80      492.13     27.16 o 
  -6   5  17      132.74      141.18     29.08 o 
  -5   5  17       26.35       39.10      8.22 o 
  -4   5  17     2364.97     2351.38     65.69 o 
  -3   5  17        0.02        1.77      6.62 o 
  -2   5  17      901.67      906.42     34.98 o 
  -1   5  17      999.50      947.89     43.29 o 
   0   5  17      288.97      325.94     28.09 o 
   1   5  17      425.85      428.84     29.49 o 
   2   5  17       99.40      108.86     20.13 o 
   3   5  17       97.40      112.11     21.79 o 
  -8   6  17      535.82      526.86     46.78 o 
  -7   6  17      245.93      231.44     29.87 o 
  -6   6  17     1241.22     1206.99     92.58 o 
  -5   6  17     1613.72     1525.76     56.66 o 
  -4   6  17      105.29      123.53     12.61 o 
  -3   6  17     2730.66     2578.34     71.13 o 
  -2   6  17      735.25      708.38     34.99 o 
  -1   6  17      772.63      771.97     30.60 o 
   0   6  17     1838.58     1771.86     53.18 o 
   1   6  17       40.58       31.71     15.03 o 
   2   6  17      759.16      765.61     37.64 o 
  -8   7  17       37.37       46.23     23.31 o 
  -7   7  17      755.42      715.79     56.57 o 
  -6   7  17       72.50       83.96     24.02 o 
  -5   7  17      226.24      235.28     25.01 o 
  -4   7  17     1780.83     1741.87     53.59 o 
  -3   7  17       62.83       61.38     13.15 o 
  -2   7  17      597.38      609.68     28.65 o 
  -1   7  17     1828.52     1685.12     54.01 o 
   0   7  17        3.83        5.87     11.06 o 
   1   7  17      856.07      811.73     34.80 o 
   2   7  17      485.64      476.36     28.87 o 
  -7   8  17       23.62       16.68     16.71 o 
  -6   8  17      563.43      478.63     35.52 o 
  -5   8  17      589.76      604.30     35.24 o 
  -4   8  17       40.23       42.45      8.72 o 
  -3   8  17     1355.23     1289.75     51.15 o 
  -2   8  17      441.68      461.01     30.09 o 
  -1   8  17      688.52      622.72     31.73 o 
   0   8  17     1178.70     1200.53     50.09 o 
   1   8  17        7.38       11.49     12.32 o 
   2   8  17      410.75      371.07     26.58 o 
  -7   9  17      578.88      514.18     53.85 o 
  -6   9  17      196.53      199.92     25.65 o 
  -5   9  17       79.81       88.27     19.94 o 
  -4   9  17     1873.74     1806.53     60.99 o 
  -3   9  17        0.11        1.68      5.37 o 
  -2   9  17      648.42      630.33     38.19 o 
  -1   9  17      723.51      706.50     35.21 o 
   0   9  17       99.35       85.88     21.25 o 
   1   9  17      405.53      386.19     38.18 o 
  -6  10  17      437.06      409.22     33.59 o 
  -5  10  17      504.13      461.47     33.10 o 
  -4  10  17       38.66       33.60     18.12 o 
  -3  10  17      809.76      811.29     28.93 o 
  -2  10  17       94.52       84.82     13.53 o 
  -1  10  17      428.18      450.08     27.30 o 
   0  10  17      528.19      523.32     33.49 o 
   1  10  17       23.59       25.89     17.66 o 
  -5  11  17      117.73      136.78     21.09 o 
  -4  11  17      677.15      694.24     35.88 o 
  -3  11  17       23.66       16.26     14.83 o 
  -2  11  17      240.75      282.52     18.74 o 
  -1  11  17      598.22      578.23     25.28 o 
   0  11  17        4.44        5.47      7.86 o 
  -4  12  17        0.61        9.17     10.69 o 
  -3  12  17      255.91      327.97     28.35 o 
  -2  12  17      114.83      135.09     17.58 o 
  -1  12  17      100.28      148.66     21.53 o 
  -8   0  18      928.56      857.49     79.10 o 
  -7   0  18      185.91       60.55    112.57 o 
  -6   0  18     2106.48     2034.80    133.98 o 
  -5   0  18      786.19      683.86     75.52 o 
  -4   0  18     3058.94     2974.09    176.61 o 
  -3   0  18     1644.47     1602.16     82.19 o 
  -2   0  18       54.95       75.83     28.67 o 
  -1   0  18     5148.14     4871.60    241.74 o 
   0   0  18      664.16      705.52     64.46 o 
   1   0  18     1229.14     1109.59     55.95 o 
   2   0  18     1059.46     1089.50     64.70 o 
   3   0  18       10.04       23.26     23.77 o 
  -8   1  18      417.24      411.01     48.20 o 
  -7   1  18     2067.24     1940.67     55.97 o 
  -6   1  18      155.20      154.94     34.54 o 
  -5   1  18     1638.32     1499.66     76.85 o 
  -4   1  18     1831.68     1896.56     63.05 o 
  -3   1  18      772.61      777.76     38.68 o 
  -2   1  18     1545.04     1499.36     62.74 o 
  -1   1  18       26.44       37.05     18.03 o 
   0   1  18      482.12      450.64     28.27 o 
   1   1  18      200.29      219.99     23.73 o 
   2   1  18       31.77       30.20     15.35 o 
   3   1  18      452.77      463.47     30.33 o 
  -8   2  18      806.67      723.28     77.44 o 
  -7   2  18       51.88       59.65     19.25 o 
  -6   2  18     1261.98     1273.27     51.11 o 
  -5   2  18      540.94      573.19     33.25 o 
  -4   2  18     1075.64     1059.66     58.13 o 
  -3   2  18      368.31      398.33     23.53 o 
  -2   2  18        6.74       11.17     10.73 o 
  -1   2  18     1230.40     1272.16     41.81 o 
   0   2  18      921.37      985.64     38.01 o 
   1   2  18      225.75      243.50     28.62 o 
   2   2  18      938.50      918.51     39.86 o 
   3   2  18      140.41      189.91     24.72 o 
  -8   3  18      128.24      134.68     32.86 o 
  -7   3  18      684.39      629.30     46.08 o 
  -6   3  18       84.71       69.35     28.27 o 
  -5   3  18      253.91      253.72     14.42 o 
  -4   3  18      845.93      894.17     33.80 o 
  -3   3  18       20.70       16.21      9.70 o 
  -2   3  18      471.13      547.23     27.73 o 
  -1   3  18      122.33      154.57     26.87 o 
   0   3  18      116.25      132.08     25.64 o 
   1   3  18      154.98      165.68     22.41 o 
   2   3  18        2.64        4.70     11.93 o 
   3   3  18      481.50      482.10     37.12 o 
  -8   4  18      155.68      162.59     27.97 o 
  -7   4  18       95.52       94.51     15.07 o 
  -6   4  18      176.53      209.35     33.79 o 
  -5   4  18      962.02      897.07     34.46 o 
  -4   4  18      206.22      246.00     16.43 o 
  -3   4  18      367.72      387.58     30.35 o 
  -2   4  18       67.07       54.91     15.99 o 
  -1   4  18     1039.29      982.37     39.66 o 
   0   4  18      493.99      497.48     28.31 o 
   1   4  18      272.81      262.30     27.54 o 
   2   4  18      439.45      402.47     30.00 o 
  -8   5  18        9.51        7.18     12.23 o 
  -7   5  18      168.17      140.34     40.83 o 
  -6   5  18       27.73       45.95     26.37 o 
  -5   5  18      196.05      228.24     17.11 o 
  -4   5  18      849.06      855.52     31.63 o 
  -3   5  18       98.60      132.03     15.70 o 
  -2   5  18     1197.42     1151.88     41.20 o 
  -1   5  18       15.02       11.84     12.64 o 
   0   5  18      553.71      554.62     30.37 o 
   1   5  18       30.13       20.37     13.14 o 
   2   5  18       62.32       66.84     20.48 o 
  -8   6  18      191.87      162.08     23.02 o 
  -7   6  18      121.38       83.42     36.28 o 
  -6   6  18      200.35      170.75     29.12 o 
  -5   6  18      440.06      418.02     33.70 o 
  -4   6  18      161.90      181.71     14.75 o 
  -3   6  18      204.38      210.69     24.59 o 
  -2   6  18        4.91        6.08      9.23 o 
  -1   6  18      203.84      208.34     23.61 o 
   0   6  18      493.54      465.69     30.66 o 
   1   6  18       24.79       25.93     12.92 o 
   2   6  18      141.81      155.03     23.76 o 
  -7   7  18       38.82       55.52     23.85 o 
  -6   7  18       64.50       65.48     22.09 o 
  -5   7  18       32.23       34.88     15.97 o 
  -4   7  18      126.46      113.75     17.71 o 
  -3   7  18       12.92       14.77      9.50 o 
  -2   7  18      230.10      221.10     21.66 o 
  -1   7  18      128.50      129.64     21.39 o 
   0   7  18       27.74       27.47     16.65 o 
   1   7  18       41.83       49.24     14.35 o 
   2   7  18       11.58       27.77     15.20 o 
  -7   8  18       55.19       53.55     20.59 o 
  -6   8  18        0.77        1.18     10.72 o 
  -5   8  18       52.47       55.38     17.06 o 
  -4   8  18       14.67       21.01      7.61 o 
  -3   8  18        8.65        8.26      8.51 o 
  -2   8  18       34.65       44.86     14.07 o 
  -1   8  18        0.38        0.52      8.14 o 
   0   8  18      147.18      134.08     30.17 o 
   1   8  18        6.47       10.09     10.77 o 
  -6   9  18       29.99       22.19     18.08 o 
  -5   9  18        0.64       -1.39      4.96 o 
  -4   9  18        0.09        3.53     13.34 o 
  -3   9  18        1.50        0.80      8.32 o 
  -2   9  18        0.84        2.94     14.11 o 
  -1   9  18        6.21        5.14     11.20 o 
   0   9  18       24.42       26.99     21.34 o 
   1   9  18       42.52       51.40     17.91 o 
  -6  10  18        8.85       -5.29     13.66 o 
  -5  10  18       40.57       35.56     15.55 o 
  -4  10  18        1.87       -0.18      9.30 o 
  -3  10  18       68.71       65.36     14.27 o 
  -2  10  18       82.56       54.92     15.81 o 
  -1  10  18       28.33       30.12     16.06 o 
   0  10  18        1.32        2.26     11.23 o 
  -5  11  18        9.37        5.98     29.52 o 
  -4  11  18       43.72       60.68     20.57 o 
  -3  11  18       20.44       14.90     13.57 o 
  -2  11  18       23.17       22.99     15.64 o 
  -1  11  18        3.82       -3.13      8.78 o 
  -8   1  19        8.74        3.09     14.21 o 
  -7   1  19        7.79        6.22     20.81 o 
  -6   1  19       23.01       20.98     23.55 o 
  -5   1  19        5.52       -1.93     15.49 o 
  -4   1  19       25.58       33.75     18.21 o 
  -3   1  19        1.38       10.77     14.31 o 
  -2   1  19      210.71      185.91     31.95 o 
  -1   1  19       29.98       27.93     18.68 o 
   0   1  19       75.17       97.34     22.77 o 
   1   1  19      110.87       72.33     19.12 o 
   2   1  19        0.09       -0.78      9.23 o 
  -8   2  19      107.92      112.83     35.45 o 
  -7   2  19       47.07       50.87     11.17 o 
  -6   2  19      198.04      236.67     39.05 o 
  -5   2  19       16.43       17.63      8.41 o 
  -4   2  19      531.70      558.80     27.56 o 
  -3   2  19       64.96       80.24     15.26 o 
  -2   2  19       23.79       31.74     14.64 o 
  -1   2  19      312.31      315.79     27.93 o 
   0   2  19      116.78      108.16     19.86 o 
   1   2  19       91.23       97.35     22.10 o 
   2   2  19      127.89      129.61     21.30 o 
  -8   3  19      149.29      170.44     27.22 o 
  -7   3  19       99.67       93.37     14.82 o 
  -6   3  19      111.14       57.85     51.80 o 
  -5   3  19      479.13      473.98     22.50 o 
  -4   3  19        0.76        0.31     10.92 o 
  -3   3  19      600.73      562.91     26.48 o 
  -2   3  19      423.59      427.93     27.26 o 
  -1   3  19      378.51      348.90     32.73 o 
   0   3  19      326.74      364.05     26.59 o 
   1   3  19        4.12        5.81     14.56 o 
   2   3  19       28.71       22.59     17.27 o 
  -8   4  19      219.99      216.35     27.99 o 
  -7   4  19      299.58      245.94     38.53 o 
  -6   4  19      480.62      429.87     46.54 o 
  -5   4  19        0.80        1.69      6.89 o 
  -4   4  19     1341.92     1309.44     41.84 o 
  -3   4  19        3.38        0.92      9.30 o 
  -2   4  19      270.27      296.64     30.52 o 
  -1   4  19      287.46      262.97     25.73 o 
   0   4  19        1.46       -3.03     11.54 o 
   1   4  19      239.24      238.71     28.52 o 
   2   4  19       88.93       86.82     19.65 o 
  -8   5  19      248.82      291.31     35.14 o 
  -7   5  19      114.92      127.57     28.97 o 
  -6   5  19      192.77      193.99     31.27 o 
  -5   5  19      322.12      303.32     37.52 o 
  -4   5  19       23.44       33.74     14.30 o 
  -3   5  19      275.36      284.36     21.12 o 
  -2   5  19      612.42      578.09     31.97 o 
  -1   5  19       65.15       63.60     23.21 o 
   0   5  19      427.61      420.88     27.62 o 
   1   5  19      101.23      127.05     22.49 o 
   2   5  19       51.61       42.96     17.62 o 
  -7   6  19      216.23      217.58     32.45 o 
  -6   6  19      185.86      226.35     44.61 o 
  -5   6  19       23.36       16.64     18.30 o 
  -4   6  19      832.15      862.73     41.55 o 
  -3   6  19      169.87      203.84     19.37 o 
  -2   6  19       15.66       22.01     14.11 o 
  -1   6  19     1073.01     1100.05     42.91 o 
   0   6  19      277.47      258.31     25.52 o 
   1   6  19      443.42      434.15     28.10 o 
  -7   7  19       89.29       96.95     33.53 o 
  -6   7  19       33.44       21.10     27.56 o 
  -5   7  19      594.52      654.62     39.01 o 
  -4   7  19      143.08      163.27     15.82 o 
  -3   7  19      538.55      508.51     31.91 o 
  -2   7  19     1288.66     1302.74     49.60 o 
  -1   7  19       28.08       24.90     22.41 o 
   0   7  19     1028.45     1035.59     41.95 o 
   1   7  19      307.45      336.55     24.89 o 
  -6   8  19      129.31      132.95     28.72 o 
  -5   8  19        0.99        8.46     12.69 o 
  -4   8  19      957.10      942.87     53.84 o 
  -3   8  19       56.64       67.42     13.92 o 
  -2   8  19      255.12      303.82     25.44 o 
  -1   8  19     1127.34     1121.76     54.08 o 
   0   8  19       26.77       24.62     19.05 o 
  -6   9  19       58.40       47.58     20.46 o 
  -5   9  19      431.43      420.03     29.83 o 
  -4   9  19       54.57       66.52     18.67 o 
  -3   9  19      441.15      500.42     27.21 o 
  -2   9  19      511.98      498.03     29.62 o 
  -1   9  19       85.17       95.60     22.54 o 
   0   9  19      697.95      733.91     45.35 o 
  -5  10  19       21.05       38.50     15.78 o 
  -4  10  19      251.75      284.77     28.74 o 
  -3  10  19       38.54       32.83     15.81 o 
  -2  10  19       46.89       33.40     12.47 o 
  -1  10  19      362.72      390.83     31.84 o 
  -8   0  20      131.02      126.07     46.65 o 
  -6   0  20      899.54      863.95     93.72 o 
  -5   0  20      111.11      130.33     53.12 o 
  -4   0  20     3394.74     3465.15    258.99 o 
  -3   0  20       52.04       99.60     42.54 o 
  -2   0  20     1982.12     1929.55     97.14 o 
  -1   0  20     1447.57     1626.84    100.46 o 
   0   0  20       42.94       71.74     25.33 o 
   1   0  20      983.82     1014.11     76.00 o 
   2   0  20      179.26      198.55     58.70 o 
  -8   1  20      829.15      874.12     58.92 o 
  -7   1  20      457.55      436.39     51.70 o 
  -6   1  20      230.92      273.96     43.85 o 
  -5   1  20     2685.10     2500.08    113.78 o 
  -4   1  20       67.56       90.46     24.49 o 
  -3   1  20      591.78      640.66     39.63 o 
  -2   1  20     1426.18     1394.98     61.21 o 
  -1   1  20       78.53       76.28     20.60 o 
   0   1  20      638.04      662.10     41.86 o 
   1   1  20       15.30       20.28     15.02 o 
  -8   2  20      115.72      140.48     27.90 o 
  -7   2  20      537.59      532.08     52.81 o 
  -6   2  20      765.68      744.59     71.48 o 
  -5   2  20       29.93       33.23     10.44 o 
  -4   2  20     1267.08     1314.66     47.91 o 
  -3   2  20      371.54      383.99     27.70 o 
  -2   2  20      315.29      354.06     26.71 o 
  -1   2  20      939.75      962.69     39.55 o 
   0   2  20       78.16       91.00     21.45 o 
   1   2  20      453.26      451.93     34.87 o 
  -8   3  20      601.68      603.53     50.45 o 
  -7   3  20      245.32      230.02     35.58 o 
  -6   3  20      114.26      139.92     36.35 o 
  -5   3  20     1418.73     1366.24     43.05 o 
  -4   3  20      263.18      246.87     27.92 o 
  -3   3  20       84.24      106.73     17.33 o 
  -2   3  20     1312.28     1233.97     46.86 o 
  -1   3  20        7.09        7.87     12.88 o 
   0   3  20      351.73      348.26     27.85 o 
   1   3  20       37.20       28.26     17.92 o 
  -7   4  20      301.57      249.30     39.90 o 
  -6   4  20      330.60      288.78     56.67 o 
  -5   4  20        6.72       17.99      7.62 o 
  -4   4  20      909.33      899.53     36.08 o 
  -3   4  20       43.21       59.46     21.38 o 
  -2   4  20      157.78      137.21     30.11 o 
  -1   4  20      573.61      577.99     35.29 o 
   0   4  20       62.73       45.80     19.75 o 
   1   4  20      269.62      241.81     28.35 o 
  -7   5  20        7.94       12.44     23.14 o 
  -6   5  20      328.97      325.46     42.18 o 
  -5   5  20      583.19      571.54     47.15 o 
  -4   5  20        9.69        7.88     12.42 o 
  -3   5  20      450.42      427.28     27.10 o 
  -2   5  20      877.39      868.57     42.03 o 
  -1   5  20      160.54      186.35     25.90 o 
   0   5  20      661.10      606.51     34.07 o 
   1   5  20        7.91       13.77     17.47 o 
  -7   6  20        1.45       -0.54      9.76 o 
  -6   6  20       58.29       58.23     24.76 o 
  -5   6  20       20.18        6.62     15.22 o 
  -4   6  20      180.03      187.69     16.20 o 
  -3   6  20       13.87       16.28     11.59 o 
  -2   6  20       41.09       34.58     15.14 o 
  -1   6  20      336.44      346.68     28.66 o 
   0   6  20      114.77      121.13     22.20 o 
  -6   7  20       27.21       31.91     21.12 o 
  -5   7  20      108.09      124.96     27.03 o 
  -4   7  20       75.66       68.44     12.75 o 
  -3   7  20       42.69       58.87     22.52 o 
  -2   7  20      310.23      298.44     26.50 o 
  -1   7  20        4.91        5.75     16.95 o 
   0   7  20      116.92      115.78     23.64 o 
  -6   8  20        2.23        7.46     23.75 o 
  -5   8  20       74.59       95.56     23.28 o 
  -4   8  20        0.25        0.02      7.00 o 
  -3   8  20       11.67       15.50     10.77 o 
  -2   8  20       57.28       59.78     16.40 o 
  -1   8  20        7.65       15.15     19.85 o 
  -5   9  20        2.81        4.66     11.95 o 
  -4   9  20        3.07        1.50     10.05 o 
  -3   9  20        0.68        1.29      6.62 o 
  -2   9  20        0.02        6.32     10.79 o 
  -1   9  20        9.61        5.36     18.52 o 
  -3  10  20      194.64      175.11     47.35 o 
  -7   1  21       32.83       35.39     54.34 o 
  -6   1  21        1.40       -1.32     16.22 o 
  -5   1  21       24.14       31.49     28.67 o 
  -4   1  21       19.36        4.57     14.00 o 
  -3   1  21        3.58        0.21     11.80 o 
  -2   1  21        4.65        7.98     12.57 o 
  -1   1  21       14.40       16.31     14.80 o 
   0   1  21        3.13       -1.79      9.61 o 
   1   1  21        0.53       -6.57     14.29 o 
  -7   2  21       29.71        7.18     18.72 o 
  -6   2  21        6.37        1.95     17.55 o 
  -5   2  21      153.82      132.81     21.80 o 
  -4   2  21        8.01        7.13     10.61 o 
  -3   2  21       81.51       87.86     18.20 o 
  -2   2  21      125.84      101.43     27.19 o 
  -1   2  21        4.85        3.78     12.34 o 
   0   2  21       76.12       68.31     27.84 o 
   1   2  21       97.44       89.41     22.50 o 
  -7   3  21       17.55        7.50     21.91 o 
  -6   3  21      211.38      197.71     49.55 o 
  -5   3  21      164.73      184.81     16.12 o 
  -4   3  21      288.92      325.91     31.68 o 
  -3   3  21      535.76      550.93     35.91 o 
  -2   3  21       24.08       26.23     18.39 o 
  -1   3  21      508.35      505.20     31.73 o 
   0   3  21       92.72      102.00     23.47 o 
   1   3  21       88.67       85.27     30.47 o 
  -7   4  21      364.97      319.43     45.18 o 
  -6   4  21      403.91      382.76     49.90 o 
  -5   4  21      491.45      449.23     48.20 o 
  -4   4  21      779.08      776.32     33.13 o 
  -3   4  21       13.48       18.00     13.07 o 
  -2   4  21     1155.23     1146.11     50.40 o 
  -1   4  21      223.16      263.01     30.13 o 
   0   4  21      452.11      462.52     33.25 o 
  -7   5  21        0.46        2.71     15.74 o 
  -6   5  21      162.33      131.63     74.36 o 
  -5   5  21      585.13      599.38     52.18 o 
  -4   5  21       81.78       74.37     21.09 o 
  -3   5  21      794.87      852.86     39.13 o 
  -2   5  21      117.22      137.88     21.06 o 
  -1   5  21      579.09      579.39     34.16 o 
   0   5  21      455.88      491.69     35.29 o 
  -6   6  21      162.59      176.93     33.07 o 
  -5   6  21      250.98      253.41     34.43 o 
  -4   6  21      360.24      368.60     22.70 o 
  -3   6  21       16.84       20.80     12.65 o 
  -2   6  21      645.56      630.89     37.77 o 
  -1   6  21      575.16      647.93     33.55 o 
   0   6  21      193.19      210.87     25.87 o 
  -6   7  21      155.84      118.79     33.80 o 
  -5   7  21      318.81      362.50     41.18 o 
  -4   7  21      118.23      126.93     32.80 o 
  -3   7  21      416.13      435.34     32.75 o 
  -2   7  21       64.05       68.58     19.39 o 
  -1   7  21      277.91      302.63     34.10 o 
  -5   8  21      246.33      245.25     36.22 o 
  -4   8  21      363.87      333.53     62.36 o 
  -3   8  21        0.83        7.62     13.31 o 
  -2   8  21      694.04      683.06     38.26 o 
  -7   0  22     1099.08     1126.64    183.79 o 
  -6   0  22        0.43       -2.22     27.38 o 
  -5   0  22     2277.76     2158.67    158.53 o 
  -4   0  22      533.73      568.29     73.18 o 
  -3   0  22      551.08      656.55    106.29 o 
  -2   0  22     2484.67     2345.68    141.13 o 
  -1   0  22      226.28      250.20     40.46 o 
   0   0  22      941.83      946.69     65.89 o 
  -7   1  22       39.94       30.33     31.35 o 
  -6   1  22      948.37      902.12     73.02 o 
  -5   1  22      538.73      526.36     59.33 o 
  -4   1  22      546.91      588.12     43.15 o 
  -3   1  22      999.97     1039.98     52.68 o 
  -2   1  22        0.02       16.99     15.66 o 
  -1   1  22      603.05      659.32     41.80 o 
   0   1  22      201.81      193.25     25.34 o 
  -7   2  22      292.65      276.37     70.28 o 
  -6   2  22       76.49       72.03     43.36 o 
  -5   2  22      618.37      629.95     31.02 o 
  -4   2  22      440.22      474.83     39.25 o 
  -3   2  22        5.50        1.38     10.42 o 
  -2   2  22     1365.81     1438.83     61.21 o 
  -1   2  22      448.46      449.28     38.21 o 
   0   2  22      359.02      384.91     32.50 o 
  -7   3  22       25.34       16.82     26.24 o 
  -6   3  22      174.21      190.78     43.76 o 
  -5   3  22      402.14      426.67     24.13 o 
  -4   3  22       13.18       13.89     12.14 o 
  -3   3  22      441.81      454.08     28.13 o 
  -2   3  22      179.27      185.24     23.63 o 
  -1   3  22      151.64      192.05     25.08 o 
   0   3  22      214.26      259.09     35.41 o 
  -6   4  22       16.32       10.96     24.56 o 
  -5   4  22      229.52      222.40     41.27 o 
  -4   4  22       63.65       62.36     14.27 o 
  -3   4  22        3.15        8.24     11.69 o 
  -2   4  22      333.97      302.19     29.68 o 
  -1   4  22      227.10      218.92     26.97 o 
  -6   5  22      178.23      111.73     52.90 o 
  -5   5  22       67.68       74.19     31.38 o 
  -4   5  22      192.55      207.10     40.08 o 
  -3   5  22      121.18      123.79     19.34 o 
  -2   5  22        4.64       -3.25      9.90 o 
  -1   5  22      167.30      188.14     23.97 o 
  -5   6  22       25.68       38.71     27.87 o 
  -4   6  22       14.81       13.65     10.59 o 
  -3   6  22       38.21       24.88     13.62 o 
  -2   6  22       54.23       68.16     21.43 o 
  -5   7  22        0.25      -13.11     23.62 o 
  -4   7  22        1.86       -6.14     20.06 o 
  -3   7  22       11.48       10.92     17.56 o 
  -2   7  22        1.65        9.30     13.52 o 
  -6   1  23        2.66       11.42     26.70 o 
  -5   1  23       65.75       64.82     16.82 o 
  -4   1  23        0.94       -0.73      5.09 o 
  -3   1  23       25.32       20.44     15.84 o 
  -2   1  23        0.22        5.33     14.11 o 
  -1   1  23       15.92       13.63     16.08 o 
  -6   2  23      135.04      165.88     45.01 o 
  -5   2  23       24.45       36.74     13.19 o 
  -4   2  23      117.63      137.34     21.27 o 
  -3   2  23        0.65       -2.79      8.92 o 
  -2   2  23       75.00       69.61     23.18 o 
  -1   2  23       12.08       16.19     18.16 o 
  -6   3  23      197.90      206.41     46.68 o 
  -5   3  23      123.14      171.33     41.62 o 
  -4   3  23       12.41        6.91      9.48 o 
  -3   3  23      351.83      373.58     28.98 o 
  -2   3  23       14.76       24.83     16.89 o 
  -1   3  23      213.66      262.61     85.55 o 
  -5   4  23      433.84      458.49     63.84 o 
  -4   4  23      117.45      131.24     18.69 o 
  -3   4  23       64.44       68.00     20.37 o 
  -2   4  23      204.05      205.17     24.68 o 
  -5   5  23       35.34       46.46     27.01 o 
  -4   5  23      189.93      221.92     28.09 o 
  -3   5  23      164.07      147.92     21.82 o 
  -2   5  23       19.24       16.96     26.53 o 
  -5   0  24      664.60      603.69     97.08 o 
  -4   0  24       97.96       89.70     42.43 o 
  -3   0  24     1260.93     1330.52     91.73 o 
  -5   1  24      124.33      166.18     23.15 o 
  -4   1  24      624.50      661.81     37.71 o 
  -3   1  24        4.34        4.85     14.13 o 
  -5   2  24      393.37      378.06     25.65 o 
  -4   2  24       91.46      104.35     21.17 o 
  -3   2  24      521.33      492.21     36.50 o 
  -4   3  24      416.28      398.60     28.97 o 
  -3   3  24      105.08       92.94     51.45 o 
                                                 
